# Supplementary material for: The YAP1-MAML2 fusion drives tumorigenesis and sustains tumor growth
Source: Mol Ther Oncol. 2024 Oct 28;32(4):200900. doi: 10.1016/j.omton.2024.200900 (PMC11609529; doi:10.1016/j.omton.2024.200900)
Supplement: Table S1. A list of differentially expressed protein-coding genes in YM-positive ES-2 cells after depletion of YM/MAML2 — ∗Cut-off criteria of absolute fold change of >=2.0 and p value of =<0.05 were used. [file mmc1.xlsx]

## Sheet: Table YM DEG
Supplemental Table 1: A list of differentially expressed protein-coding genes in YM-positive ES-2 cells after depletion of YM/MAML2. *Cut-off criteria of absolute fold change of >=2.0 and p value of =< 0.05 were used.
Gene ID	Gene Symbol	Description	Fold change (YM/MAML2 KD vs Control)	PValue	FDR	Selected
728806	NSFP1	N-ethylmaleimide-sensitive factor pseudogene 1	-388.372	0.00518029	0.0114337	Down
100132386	KRTAP4-9	keratin associated protein 4-9	-260.397	3.35969e-12	1.77108e-11	Down
100507127	LINC00707	long intergenic non-protein coding RNA 707	-182.018	0	0	Down
27063	ANKRD1	ankyrin repeat domain 1	-150.406	0	0	Down
5673	PSG5	pregnancy specific beta-1-glycoprotein 5	-86.9955	2.26652e-111	1.19577e-109	Down
85294	KRTAP2-4	keratin associated protein 2-4	-83.0674	4.38896e-15	2.72674e-14	Down
730755	KRTAP2-3	keratin associated protein 2-3	-80.8529	6.45975e-235	9.18689e-233	Down
101926978	LINC01111	long intergenic non-protein coding RNA 1111	-75.7173	3.8249e-23	3.45933e-22	Down
643650	LINC00842	long intergenic non-protein coding RNA 842	-50.067	1.44844e-20	1.18249e-19	Down
28999	KLF15	Kruppel like factor 15	-48.9362	6.4022e-21	5.30615e-20	Down
100873952	SZT2-AS1	SZT2 antisense RNA 1	-44.323	1.8095e-23	1.6665e-22	Down
1906	EDN1	endothelin 1	-41.3245	1.32688e-110	6.87108e-109	Down
22943	DKK1	dickkopf WNT signaling pathway inhibitor 1	-40.4416	0	0	Down
51473	DCDC2	doublecortin domain containing 2	-39.2917	8.43231e-307	1.8388e-304	Down
51200	CPA4	carboxypeptidase A4	-36.0653	0	0	Down
101930114	HSD11B1-AS1	HSD11B1 antisense RNA 1	-35.6984	2.38981e-07	8.78159e-07	Down
147372	CCBE1	collagen and calcium binding EGF domains 1	-33.414	0	0	Down
157855	KCNU1	potassium calcium-activated channel subfamily U member 1	-31.665	4.71794e-77	1.58281e-75	Down
106633806	SNORD142	small nucleolar RNA, C/D box 142	-30.6585	0.00478393	0.0106202	Down
3491	CCN1	cellular communication network factor 1	-30.0218	0	0	Down
22986	SORCS3	sortilin related VPS10 domain containing receptor 3	-28.9998	4.8251e-84	1.78003e-82	Down
100505746	ITGB2-AS1	ITGB2 antisense RNA 1	-26.6822	5.69939e-41	9.66778e-40	Down
255738	PCSK9	proprotein convertase subtilisin/kexin type 9	-26.1718	1.4987e-26	1.54971e-25	Down
3689	ITGB2	integrin subunit beta 2	-25.5629	0	0	Down
100499227	USP2-AS1	USP2 antisense RNA 1 (head to head)	-24.9395	8.53832e-08	3.26145e-07	Down
316	AOX1	aldehyde oxidase 1	-23.7625	0	0	Down
9510	ADAMTS1	ADAM metallopeptidase with thrombospondin type 1 motif 1	-23.4426	0	0	Down
654	BMP6	bone morphogenetic protein 6	-22.3201	2.04479e-52	4.45407e-51	Down
728463	TGFB2-AS1	TGFB2 antisense RNA 1 (head to head)	-21.4979	5.72268e-05	0.000168639	Down
154	ADRB2	adrenoceptor beta 2	-20.9049	1.17349e-182	1.18107e-180	Down
7012	TERC	telomerase RNA component	-19.7586	3.51789e-10	1.61426e-09	Down
108570035	LINP1	lncRNA in non-homologous end joining pathway 1	-19.4399	2.77643e-38	4.31094e-37	Down
56911	MAP3K7CL	MAP3K7 C-terminal like	-19.4252	1.79056e-207	2.06715e-205	Down
9369	NRXN3	neurexin 3	-18.7928	2.00113e-215	2.43939e-213	Down
1490	CCN2	cellular communication network factor 2	-18.1947	0	0	Down
83598	LRRC2-AS1	LRRC2 antisense RNA 1	-18.0174	4.81507e-06	1.58239e-05	Down
164781	DAW1	dynein assembly factor with WD repeats 1	-17.8499	7.40208e-245	1.14388e-242	Down
29970	SCHIP1	schwannomin interacting protein 1	-16.874	2.36105e-07	8.68076e-07	Down
8710	SERPINB7	serpin family B member 7	-16.6549	1.86939e-254	3.08308e-252	Down
5672	PSG4	pregnancy specific beta-1-glycoprotein 4	-15.5186	0	0	Down
374897	SBSN	suprabasin	-14.88	1.55657e-24	1.50935e-23	Down
400745	SH2D5	SH2 domain containing 5	-14.862	4.79602e-48	9.52698e-47	Down
51421	AMOTL2	angiomotin like 2	-14.5291	0	0	Down
101928687	LNCAROD	lncRNA activating regulator of DKK1	-13.6694	5.05802e-16	3.31669e-15	Down
57574	MARCHF4	membrane associated ring-CH-type finger 4	-13.5276	9.78241e-243	1.45447e-240	Down
101927746	EMSLR	E2F1 mRNA stabilizing lncRNA	-12.6486	1.30204e-08	5.28519e-08	Down
144347	RFLNA	refilin A	-12.5834	0	0	Down
26996	GPR160	G protein-coupled receptor 160	-12.3366	1.13404e-45	2.12982e-44	Down
84848	MIR503HG	MIR503 host gene	-12.1363	3.29176e-22	2.85859e-21	Down
8862	APLN	apelin	-12.0407	5.97004e-110	3.04333e-108	Down
57451	TENM2	teneurin transmembrane protein 2	-11.146	0	0	Down
10874	NMU	neuromedin U	-11.0375	2.53921e-08	1.00982e-07	Down
5137	PDE1C	phosphodiesterase 1C	-10.9557	0	0	Down
84536	LINC01547	long intergenic non-protein coding RNA 1547	-10.4573	5.98624e-60	1.52777e-58	Down
158835	AWAT2	acyl-CoA wax alcohol acyltransferase 2	-10.3518	1.75137e-10	8.22898e-10	Down
22824	HSPA4L	heat shock protein family A (Hsp70) member 4 like	-10.3389	1.03892e-129	6.59864e-128	Down
23286	WWC1	WW and C2 domain containing 1	-10.2657	0	0	Down
3290	HSD11B1	hydroxysteroid 11-beta dehydrogenase 1	-10.1289	5.77935e-15	3.56348e-14	Down
84667	HES7	hes family bHLH transcription factor 7	-10.092	3.3697e-110	1.72223e-108	Down
138649	ANKRD19P	ankyrin repeat domain 19, pseudogene	-10.0235	9.33168e-17	6.32838e-16	Down
862	RUNX1T1	RUNX1 partner transcriptional co-repressor 1	-10.0003	1.13088e-91	4.56679e-90	Down
4803	NGF	nerve growth factor	-9.9031	2.48955e-12	1.32304e-11	Down
100506082	LINC02749	long intergenic non-protein coding RNA 2749	-9.86997	6.78957e-05	0.000198056	Down
101927221	UBR5-AS1	UBR5 antisense RNA 1	-9.64999	1.92578e-10	9.00962e-10	Down
201299	RDM1	RAD52 motif containing 1	-9.50552	2.57738e-16	1.71354e-15	Down
85349	KRT87P	keratin 87 pseudogene	-9.31657	3.91465e-17	2.7081e-16	Down
105373113	LINC01703	long intergenic non-protein coding RNA 1703	-9.22216	1.20243e-07	4.54087e-07	Down
2123	EVI2A	ecotropic viral integration site 2A	-9.18355	1.19694e-141	8.83124e-140	Down
100874291	ALMS1-IT1	ALMS1 intronic transcript 1	-9.164	2.04185e-10	9.53675e-10	Down
9397	NMT2	N-myristoyltransferase 2	-9.00944	0	0	Down
5239	PGM5	phosphoglucomutase 5	-9.00573	6.34701e-17	4.34332e-16	Down
84962	AJUBA	ajuba LIM protein	-8.91549	0	0	Down
105378992	LINC02057	long intergenic non-protein coding RNA 2057	-8.83055	7.73352e-10	3.4613e-09	Down
2202	EFEMP1	EGF containing fibulin extracellular matrix protein 1	-8.81547	0	0	Down
7480	WNT10B	Wnt family member 10B	-8.58522	1.80417e-11	9.08848e-11	Down
55214	P3H2	prolyl 3-hydroxylase 2	-8.51678	1.18177e-251	1.9011e-249	Down
5027	P2RX7	purinergic receptor P2X 7	-8.47425	4.78914e-23	4.31352e-22	Down
4603	MYBL1	MYB proto-oncogene like 1	-8.36082	0	0	Down
57211	ADGRG6	adhesion G protein-coupled receptor G6	-8.35592	4.49461e-113	2.40358e-111	Down
384	ARG2	arginase 2	-8.31467	2.93618e-113	1.57878e-111	Down
10100	TSPAN2	tetraspanin 2	-8.23846	3.67421e-16	2.42387e-15	Down
2264	FGFR4	fibroblast growth factor receptor 4	-8.21415	8.29232e-17	5.63912e-16	Down
5054	SERPINE1	serpin family E member 1	-8.20683	0	0	Down
81888	HYI	hydroxypyruvate isomerase (putative)	-8.1994	1.52295e-241	2.23055e-239	Down
151354	LRATD1	LRAT domain containing 1	-7.82448	7.77993e-135	5.28336e-133	Down
101928111	HDAC4-AS1	HDAC4 antisense RNA 1	-7.77921	0.000153744	0.000429519	Down
7042	TGFB2	transforming growth factor beta 2	-7.73727	0	0	Down
340542	BEX5	brain expressed X-linked 5	-7.72097	5.78629e-12	3.00428e-11	Down
11082	ESM1	endothelial cell specific molecule 1	-7.67759	2.31604e-127	1.42939e-125	Down
84525	HOPX	HOP homeobox	-7.65104	7.0049e-136	4.87511e-134	Down
3638	INSIG1	insulin induced gene 1	-7.63887	0	0	Down
728695	SPANXB1	SPANX family member B1	-7.63444	0	0	Down
4609	MYC	MYC proto-oncogene, bHLH transcription factor	-7.63088	0	0	Down
3486	IGFBP3	insulin like growth factor binding protein 3	-7.59395	1.53507e-202	1.74146e-200	Down
102724594	U2AF1L5	U2 small nuclear RNA auxiliary factor 1 like 5	-7.57592	3.13178e-29	3.60494e-28	Down
3814	KISS1	KiSS-1 metastasis suppressor	-7.55825	1.55879e-13	8.86751e-13	Down
4616	GADD45B	growth arrest and DNA damage inducible beta	-7.55824	4.96479e-266	8.6999e-264	Down
692148	SCARNA10	small Cajal body-specific RNA 10	-7.52288	0.00767789	0.0163896	Down
7307	U2AF1	U2 small nuclear RNA auxiliary factor 1	-7.50887	5.21516e-24	4.93742e-23	Down
374383	NCR3LG1	natural killer cell cytotoxicity receptor 3 ligand 1	-7.42151	9.77323e-46	1.83902e-44	Down
101929380	LOC101929380	uncharacterized LOC101929380	-7.23654	4.21877e-09	1.78289e-08	Down
51334	PRR16	proline rich 16	-7.23202	2.15801e-65	6.05911e-64	Down
152573	SHISA3	shisa family member 3	-7.2259	1.20957e-66	3.45546e-65	Down
56704	JPH1	junctophilin 1	-7.19791	7.4332e-76	2.45596e-74	Down
80115	BAIAP2L2	BAR/IMD domain containing adaptor protein 2 like 2	-7.11638	1.5081e-34	2.0873e-33	Down
8000	PSCA	prostate stem cell antigen	-7.11298	2.97831e-07	1.08607e-06	Down
11174	ADAMTS6	ADAM metallopeptidase with thrombospondin type 1 motif 6	-7.00964	4.05299e-179	3.99718e-177	Down
254552	NUDT8	nudix hydrolase 8	-6.97458	2.07192e-19	1.60662e-18	Down
5999	RGS4	regulator of G protein signaling 4	-6.95094	3.26835e-223	4.24799e-221	Down
117154	DACH2	dachshund family transcription factor 2	-6.93036	5.12238e-11	2.50038e-10	Down
254778	VXN	vexin	-6.88499	9.99277e-22	8.501e-21	Down
3592	IL12A	interleukin 12A	-6.86953	7.07021e-14	4.11628e-13	Down
26999	CYFIP2	cytoplasmic FMR1 interacting protein 2	-6.79112	1.17907e-98	5.30743e-97	Down
10468	FST	follistatin	-6.76384	1.66288e-30	1.99729e-29	Down
333926	PPM1J	protein phosphatase, Mg2+/Mn2+ dependent 1J	-6.75368	3.11884e-17	2.16521e-16	Down
347735	SERINC2	serine incorporator 2	-6.7174	0	0	Down
107001062	LOC107001062	uncharacterized LOC107001062	-6.70183	0.000570255	0.00147494	Down
101559451	LOC101559451	uncharacterized LOC101559451	-6.67558	5.1475e-05	0.000152352	Down
58538	MPP4	membrane palmitoylated protein 4	-6.66583	5.48259e-116	3.03958e-114	Down
9173	IL1RL1	interleukin 1 receptor like 1	-6.58797	1.98817e-22	1.74195e-21	Down
7357	UGCG	UDP-glucose ceramide glucosyltransferase	-6.49483	0	0	Down
3795	KHK	ketohexokinase	-6.48247	1.01846e-16	6.89016e-16	Down
101927572	LOC101927572	uncharacterized LOC101927572	-6.47948	2.09456e-05	6.44322e-05	Down
103689912	TBX2-AS1	TBX2 antisense RNA 1	-6.33289	1.46719e-07	5.50787e-07	Down
6675	UAP1	UDP-N-acetylglucosamine pyrophosphorylase 1	-6.29138	0	0	Down
978	CDA	cytidine deaminase	-6.28222	2.49828e-88	9.57643e-87	Down
79632	FAM184A	family with sequence similarity 184 member A	-6.24325	2.57554e-38	4.01171e-37	Down
9241	NOG	noggin	-6.22762	3.24887e-21	2.72256e-20	Down
445372	TRIM6-TRIM34	TRIM6-TRIM34 readthrough	-6.18977	7.94797e-14	4.60954e-13	Down
11322	TMC6	transmembrane channel like 6	-6.13885	1.06005e-08	4.32708e-08	Down
286411	LINC00632	long intergenic non-protein coding RNA 632	-6.10097	1.78569e-27	1.91717e-26	Down
6693	SPN	sialophorin	-6.09154	5.42425e-28	5.93733e-27	Down
105372978	LINC01638	long intergenic non-protein coding RNA 1638	-6.07081	3.01388e-17	2.0953e-16	Down
55357	TBC1D2	TBC1 domain family member 2	-6.05604	5.54721e-54	1.23997e-52	Down
23329	TBC1D30	TBC1 domain family member 30	-6.02944	8.43824e-34	1.1445e-32	Down
100268168	LOC100268168	uncharacterized LOC100268168	-6.01905	1.90984e-13	1.08175e-12	Down
6006	RHCE	Rh blood group CcEe antigens	-6.01486	2.30135e-07	8.46603e-07	Down
375033	PEAR1	platelet endothelial aggregation receptor 1	-5.96118	2.98466e-285	5.74284e-283	Down
57530	CGN	cingulin	-5.92877	9.34032e-21	7.68286e-20	Down
201164	PLD6	phospholipase D family member 6	-5.89257	1.63306e-34	2.25708e-33	Down
101927497	CDK6-AS1	CDK6 antisense RNA 1	-5.86388	9.37046e-29	1.0618e-27	Down
8637	EIF4EBP3	eukaryotic translation initiation factor 4E binding protein 3	-5.83886	2.48069e-12	1.31869e-11	Down
101928323	LOC101928323	uncharacterized LOC101928323	-5.83756	0.000126514	0.000357364	Down
3575	IL7R	interleukin 7 receptor	-5.79844	2.55848e-168	2.31395e-166	Down
151887	CCDC80	coiled-coil domain containing 80	-5.7253	0	0	Down
65061	CDK15	cyclin dependent kinase 15	-5.70275	5.71764e-15	3.53097e-14	Down
729830	FAM160A1	family with sequence similarity 160 member A1	-5.62816	6.52299e-78	2.23421e-76	Down
84451	MAP3K21	mitogen-activated protein kinase kinase kinase 21	-5.5918	2.44242e-92	9.96568e-91	Down
81691	REXO5	RNA exonuclease 5	-5.58113	2.1648e-70	6.65931e-69	Down
81788	NUAK2	NUAK family kinase 2	-5.57785	2.00416e-96	8.70211e-95	Down
101927750	ATP6V1B1-AS1	ATP6V1B1 antisense RNA 1	-5.52832	2.38081e-10	1.10646e-09	Down
503569	RGMB-AS1	RGMB antisense RNA 1	-5.52576	2.02739e-41	3.47507e-40	Down
2925	GRPR	gastrin releasing peptide receptor	-5.49935	1.14079e-85	4.2565e-84	Down
729970	LOC729970	hCG2028352-like	-5.47238	5.11368e-24	4.84368e-23	Down
117854	TRIM6	tripartite motif containing 6	-5.4688	2.34115e-113	1.26229e-111	Down
558	AXL	AXL receptor tyrosine kinase	-5.446	0	0	Down
23576	DDAH1	dimethylarginine dimethylaminohydrolase 1	-5.42758	0	0	Down
1843	DUSP1	dual specificity phosphatase 1	-5.41006	0	0	Down
1491	CTH	cystathionine gamma-lyase	-5.34133	6.95571e-51	1.46159e-49	Down
6319	SCD	stearoyl-CoA desaturase	-5.33756	0	0	Down
196792	FAM24B	family with sequence similarity 24 member B	-5.27868	2.49004e-39	4.01888e-38	Down
151176	ERFE	erythroferrone	-5.24874	4.07796e-15	2.53996e-14	Down
144481	SOCS2-AS1	SOCS2 antisense RNA 1	-5.23339	8.99478e-06	2.87651e-05	Down
100505984	LINC02478	long intergenic non-protein coding RNA 2478	-5.23214	0.00198352	0.00470039	Down
147700	KLC3	kinesin light chain 3	-5.22312	2.60854e-08	1.03655e-07	Down
101927657	LOC101927657	uncharacterized LOC101927657	-5.21898	1.91076e-05	5.90562e-05	Down
10389	SCML2	Scm polycomb group protein like 2	-5.17871	1.15004e-23	1.0692e-22	Down
84665	MYPN	myopalladin	-5.17698	7.53615e-98	3.34625e-96	Down
378828	LINC00317	long intergenic non-protein coding RNA 317	-5.17345	1.08345e-08	4.42168e-08	Down
105376554	LINC02547	long intergenic non-protein coding RNA 2547	-5.17121	2.11788e-13	1.19579e-12	Down
91614	DEPDC7	DEP domain containing 7	-5.13234	5.45319e-27	5.75399e-26	Down
348487	FAM131C	family with sequence similarity 131 member C	-5.10029	3.63757e-21	3.0392e-20	Down
30818	KCNIP3	potassium voltage-gated channel interacting protein 3	-5.09862	9.91219e-70	3.00211e-68	Down
10409	BASP1	brain abundant membrane attached signal protein 1	-5.08637	0	0	Down
22898	DENND3	DENN domain containing 3	-5.01775	2.7282e-174	2.57422e-172	Down
353322	ANKRD37	ankyrin repeat domain 37	-4.96005	1.44783e-32	1.87559e-31	Down
79649	MAP7D3	MAP7 domain containing 3	-4.93969	6.92485e-226	9.30871e-224	Down
135	ADORA2A	adenosine A2a receptor	-4.91517	6.19817e-30	7.31921e-29	Down
9633	TESMIN	testis expressed metallothionein like protein	-4.91439	3.07222e-26	3.13385e-25	Down
100505771	MHENCR	melanoma highly expressed competing endogenous lncRNA for miR-425 and miR-489	-4.90156	9.78887e-40	1.59964e-38	Down
10855	HPSE	heparanase	-4.8982	7.22526e-46	1.36349e-44	Down
80223	RAB11FIP1	RAB11 family interacting protein 1	-4.89673	1.96453e-93	8.25606e-92	Down
644538	SMIM10	small integral membrane protein 10	-4.86919	3.14009e-32	4.00438e-31	Down
4311	MME	membrane metalloendopeptidase	-4.86656	0	0	Down
24147	FJX1	four-jointed box kinase 1	-4.86081	1.47045e-227	1.99028e-225	Down
64283	ARHGEF28	Rho guanine nucleotide exchange factor 28	-4.84484	5.23392e-148	4.10883e-146	Down
60370	AVPI1	arginine vasopressin induced 1	-4.84174	2.30478e-31	2.84846e-30	Down
494514	TYMSOS	TYMS opposite strand	-4.84154	3.72686e-13	2.07381e-12	Down
55437	STRADB	STE20 related adaptor beta	-4.83081	2.57112e-110	1.32096e-108	Down
283927	NUDT7	nudix hydrolase 7	-4.82687	3.14687e-09	1.34116e-08	Down
89795	NAV3	neuron navigator 3	-4.82407	1.68368e-66	4.79591e-65	Down
283404	LINC00592	long intergenic non-protein coding RNA 592	-4.81137	0.00010031	0.000286561	Down
653113	FAM86FP	family with sequence similarity 86, member A pseudogene	-4.79032	2.12506e-08	8.49416e-08	Down
400629	TEX19	testis expressed 19	-4.78477	1.58288e-12	8.49484e-12	Down
9892	SNAP91	synaptosome associated protein 91	-4.7817	4.17679e-16	2.75172e-15	Down
115572	TENT5B	terminal nucleotidyltransferase 5B	-4.77446	5.04267e-09	2.11741e-08	Down
105370065	LINC02376	long intergenic non-protein coding RNA 2376	-4.7651	1.24943e-16	8.415e-16	Down
3084	NRG1	neuregulin 1	-4.74333	1.16749e-284	2.22457e-282	Down
55321	TMEM74B	transmembrane protein 74B	-4.74165	5.30885e-06	1.73797e-05	Down
255488	RNF144B	ring finger protein 144B	-4.73064	3.10292e-13	1.73498e-12	Down
10761	PLAC1	placenta enriched 1	-4.72561	6.36458e-05	0.000186657	Down
4753	NELL2	neural EGFL like 2	-4.72032	2.80954e-33	3.72819e-32	Down
441459	ANKRD18B	ankyrin repeat domain 18B	-4.70607	5.89935e-41	9.99833e-40	Down
3099	HK2	hexokinase 2	-4.70606	1.32133e-292	2.64617e-290	Down
84830	ADTRP	androgen dependent TFPI regulating protein	-4.69684	1.65152e-58	4.09252e-57	Down
5074	PAWR	pro-apoptotic WT1 regulator	-4.64493	1.64122e-223	2.14737e-221	Down
135293	PM20D2	peptidase M20 domain containing 2	-4.62272	4.38172e-106	2.1392e-104	Down
6546	SLC8A1	solute carrier family 8 member A1	-4.60843	1.20248e-127	7.44475e-126	Down
55314	TMEM144	transmembrane protein 144	-4.59982	0.00279115	0.00644536	Down
7286	TUFT1	tuftelin 1	-4.59583	8.59889e-40	1.41223e-38	Down
404220	C6orf201	chromosome 6 open reading frame 201	-4.55844	1.29148e-21	1.09394e-20	Down
2194	FASN	fatty acid synthase	-4.53895	0	0	Down
100113407	TMEM170B	transmembrane protein 170B	-4.50546	1.37992e-58	3.42814e-57	Down
441394	SUGT1P1	SUGT1 pseudogene 1	-4.49953	1.60455e-07	6.00169e-07	Down
10455	ECI2	enoyl-CoA delta isomerase 2	-4.48777	1.22455e-304	2.61228e-302	Down
100507316	MINCR	MYC-induced long non-coding RNA	-4.48297	1.50805e-24	1.46302e-23	Down
54742	LY6K	lymphocyte antigen 6 family member K	-4.43199	8.12818e-220	1.02918e-217	Down
101927974	LOC101927974	uncharacterized LOC101927974	-4.42836	2.81479e-05	8.54892e-05	Down
646	BNC1	basonuclin 1	-4.42801	6.59212e-163	5.80166e-161	Down
112268105	SBNO1-AS1	SBNO1 antisense RNA 1	-4.42523	0.000145471	0.000407395	Down
58528	RRAGD	Ras related GTP binding D	-4.40633	3.57838e-51	7.58416e-50	Down
326625	MMAB	metabolism of cobalamin associated B	-4.40545	3.05671e-65	8.57014e-64	Down
57821	CCDC181	coiled-coil domain containing 181	-4.39894	1.90617e-10	8.92638e-10	Down
374378	GALNT18	polypeptide N-acetylgalactosaminyltransferase 18	-4.39257	1.44936e-92	5.96335e-91	Down
5155	PDGFB	platelet derived growth factor subunit B	-4.39114	1.09414e-18	8.17731e-18	Down
400684	LOC400684	uncharacterized LOC400684	-4.3744	0.00167185	0.00400778	Down
399815	C10orf88B	C10orf88B, pseudogene	-4.36073	7.18219e-14	4.17652e-13	Down
11067	DEPP1	DEPP1 autophagy regulator	-4.3386	2.44691e-232	3.3819e-230	Down
29902	FAM216A	family with sequence similarity 216 member A	-4.33135	1.56844e-109	7.93354e-108	Down
56776	FMN2	formin 2	-4.32521	5.52319e-42	9.56736e-41	Down
126129	CPT1C	carnitine palmitoyltransferase 1C	-4.30391	4.2026e-20	3.34877e-19	Down
2114	ETS2	ETS proto-oncogene 2, transcription factor	-4.29818	8.86339e-123	5.20817e-121	Down
5129	CDK18	cyclin dependent kinase 18	-4.28907	1.08697e-09	4.8112e-09	Down
54814	QPCTL	glutaminyl-peptide cyclotransferase like	-4.28175	2.89524e-110	1.4836e-108	Down
256309	CCDC110	coiled-coil domain containing 110	-4.2807	1.08453e-07	4.10908e-07	Down
109729141	TDRKH-AS1	TDRKH antisense RNA 1	-4.28031	0.000105041	0.000299511	Down
114294	LACTB	lactamase beta	-4.27393	1.55843e-268	2.80604e-266	Down
10840	ALDH1L1	aldehyde dehydrogenase 1 family member L1	-4.26163	8.96932e-37	1.33966e-35	Down
85495	RPPH1	ribonuclease P RNA component H1	-4.23076	0.00265598	0.0061564	Down
4685	NCAM2	neural cell adhesion molecule 2	-4.21554	3.19864e-131	2.0856e-129	Down
151313	FAHD2B	fumarylacetoacetate hydrolase domain containing 2B	-4.19751	1.90202e-42	3.32854e-41	Down
107303344	SETDB2-PHF11	SETDB2-PHF11 readthrough	-4.19737	4.96824e-18	3.57429e-17	Down
25924	MYRIP	myosin VIIA and Rab interacting protein	-4.18549	1.97584e-18	1.45399e-17	Down
9687	GREB1	growth regulating estrogen receptor binding 1	-4.18178	7.95226e-48	1.57171e-46	Down
3177	SLC29A2	solute carrier family 29 member 2	-4.16931	5.00135e-34	6.82116e-33	Down
100505761	RPARP-AS1	RPARP antisense RNA 1	-4.15927	4.14036e-17	2.8582e-16	Down
6307	MSMO1	methylsterol monooxygenase 1	-4.14968	1.11596e-181	1.11177e-179	Down
642946	FLVCR1-DT	FLVCR1 divergent transcript	-4.1124	0.0226164	0.0436106	Down
9760	TOX	thymocyte selection associated high mobility group box	-4.1045	4.48584e-50	9.29664e-49	Down
5734	PTGER4	prostaglandin E receptor 4	-4.10221	1.279e-21	1.08384e-20	Down
378805	LINC-PINT	long intergenic non-protein coding RNA, p53 induced transcript	-4.09935	1.61143e-82	5.82431e-81	Down
64663	SPANXC	SPANX family member C	-4.08939	2.15211e-22	1.87889e-21	Down
230	ALDOC	aldolase, fructose-bisphosphate C	-4.08327	1.48808e-114	8.18068e-113	Down
283	ANG	angiogenin	-4.08142	3.64049e-27	3.86625e-26	Down
11343	MGLL	monoglyceride lipase	-4.07226	1.49463e-213	1.78863e-211	Down
4015	LOX	lysyl oxidase	-4.06574	0	0	Down
101929690	LINC01583	long intergenic non-protein coding RNA 1583	-4.0581	1.78162e-33	2.3835e-32	Down
10587	TXNRD2	thioredoxin reductase 2	-4.04966	2.15959e-93	9.05644e-92	Down
253650	ANKRD18A	ankyrin repeat domain 18A	-4.03964	1.04163e-11	5.32371e-11	Down
2068	ERCC2	ERCC excision repair 2, TFIIH core complex helicase subunit	-4.03815	2.55804e-182	2.56143e-180	Down
102724593	LOC102724593	uncharacterized LOC102724593	-4.02966	0.011255	0.0232223	Down
664	BNIP3	BCL2 interacting protein 3	-4.02958	8.64726e-301	1.80544e-298	Down
5092	PCBD1	pterin-4 alpha-carbinolamine dehydratase 1	-4.02344	4.91811e-80	1.71444e-78	Down
57126	CD177	CD177 molecule	-4.02193	9.40426e-07	3.28647e-06	Down
143903	LAYN	layilin	-4.00925	3.0374e-161	2.61456e-159	Down
134429	STARD4	StAR related lipid transfer domain containing 4	-3.99781	8.69867e-149	6.88387e-147	Down
85480	TSLP	thymic stromal lymphopoietin	-3.99499	1.53768e-32	1.98936e-31	Down
1595	CYP51A1	cytochrome P450 family 51 subfamily A member 1	-3.9941	1.70472e-161	1.48039e-159	Down
2650	GCNT1	glucosaminyl (N-acetyl) transferase 1	-3.98758	2.7123e-60	7.00416e-59	Down
106144532	ARF4-AS1	ARF4 antisense RNA 1	-3.98	0.00757465	0.0161869	Down
5292	PIM1	Pim-1 proto-oncogene, serine/threonine kinase	-3.96775	5.82106e-256	9.84863e-254	Down
339512	CCDC190	coiled-coil domain containing 190	-3.96119	6.4046e-06	2.07695e-05	Down
103344928	KIAA1614-AS1	KIAA1614 antisense RNA 1	-3.96117	3.98125e-05	0.000119237	Down
10544	PROCR	protein C receptor	-3.94214	1.12102e-145	8.6619e-144	Down
102724434	LOC102724434	uncharacterized LOC102724434	-3.93972	1.20278e-11	6.12276e-11	Down
27	ABL2	ABL proto-oncogene 2, non-receptor tyrosine kinase	-3.93057	4.27996e-244	6.51151e-242	Down
79746	ECHDC3	enoyl-CoA hydratase domain containing 3	-3.92703	3.44933e-12	1.81687e-11	Down
692086	SNORD17	small nucleolar RNA, C/D box 17	-3.91735	0.000307901	0.000826883	Down
822	CAPG	capping actin protein, gelsolin like	-3.90619	0.000833289	0.00209857	Down
64399	HHIP	hedgehog interacting protein	-3.90426	1.83305e-55	4.20273e-54	Down
54941	RNF125	ring finger protein 125	-3.89201	6.70246e-31	8.18559e-30	Down
100288911	CRIM1-DT	CRIM1 divergent transcript	-3.88683	5.50849e-14	3.22715e-13	Down
5021	OXTR	oxytocin receptor	-3.85368	3.3414e-18	2.42973e-17	Down
100506827	LINC02475	long intergenic non-protein coding RNA 2475	-3.85303	2.64363e-76	8.77898e-75	Down
440278	CATSPER2P1	cation channel sperm associated 2 pseudogene 1	-3.82357	1.77158e-07	6.59878e-07	Down
6713	SQLE	squalene epoxidase	-3.81024	3.47117e-212	4.10393e-210	Down
5552	SRGN	serglycin	-3.78705	2.83397e-252	4.59665e-250	Down
9455	HOMER2	homer scaffold protein 2	-3.78463	1.47068e-10	6.95342e-10	Down
56925	LXN	latexin	-3.78336	1.35967e-134	9.17009e-133	Down
4598	MVK	mevalonate kinase	-3.78178	5.48396e-49	1.11301e-47	Down
101928424	LOC101928424	uncharacterized LOC101928424	-3.76033	2.22335e-06	7.53503e-06	Down
639	PRDM1	PR/SET domain 1	-3.75529	3.5774e-35	5.04745e-34	Down
22800	RRAS2	RAS related 2	-3.75488	6.63052e-197	7.18953e-195	Down
171425	CLYBL	citrate lyase beta like	-3.75207	1.48164e-09	6.47922e-09	Down
5806	PTX3	pentraxin 3	-3.74823	9.1989e-271	1.67165e-268	Down
56953	NT5M	5',3'-nucleotidase, mitochondrial	-3.74813	5.26646e-13	2.90417e-12	Down
90271	OLMALINC	oligodendrocyte maturation-associated long intergenic non-coding RNA	-3.74309	9.55904e-47	1.84651e-45	Down
55130	ARMC4	armadillo repeat containing 4	-3.74245	2.28746e-53	5.04991e-52	Down
57724	EPG5	ectopic P-granules autophagy protein 5 homolog	-3.741	1.75604e-217	2.16755e-215	Down
90627	STARD13	StAR related lipid transfer domain containing 13	-3.71885	4.39994e-128	2.75011e-126	Down
283431	GAS2L3	growth arrest specific 2 like 3	-3.70711	3.96334e-100	1.81316e-98	Down
641700	ECSCR	endothelial cell surface expressed chemotaxis and apoptosis regulator	-3.70294	7.58778e-95	3.2444e-93	Down
25819	NOCT	nocturnin	-3.68652	4.12505e-35	5.80346e-34	Down
653820	FAM72B	family with sequence similarity 72 member B	-3.6719	2.94633e-35	4.16304e-34	Down
3157	HMGCS1	3-hydroxy-3-methylglutaryl-CoA synthase 1	-3.67145	3.53276e-163	3.12315e-161	Down
389136	VGLL3	vestigial like family member 3	-3.67	9.65465e-136	6.67191e-134	Down
51533	PHF7	PHD finger protein 7	-3.64618	1.76195e-22	1.54929e-21	Down
5205	ATP8B1	ATPase phospholipid transporting 8B1	-3.64016	1.1789e-14	7.12347e-14	Down
166614	DCLK2	doublecortin like kinase 2	-3.63648	8.37375e-20	6.59483e-19	Down
6515	SLC2A3	solute carrier family 2 member 3	-3.62563	2.69144e-247	4.19224e-245	Down
4638	MYLK	myosin light chain kinase	-3.61545	4.85122e-127	2.97531e-125	Down
9722	NOS1AP	nitric oxide synthase 1 adaptor protein	-3.61332	1.85883e-23	1.70713e-22	Down
282974	STK32C	serine/threonine kinase 32C	-3.6019	1.02249e-32	1.33249e-31	Down
10811	NOXA1	NADPH oxidase activator 1	-3.59962	5.5985e-09	2.34628e-08	Down
1718	DHCR24	24-dehydrocholesterol reductase	-3.5903	4.92639e-203	5.62125e-201	Down
432	ASGR1	asialoglycoprotein receptor 1	-3.58093	6.6303e-10	2.98318e-09	Down
101927809	LOC101927809	uncharacterized LOC101927809	-3.57199	3.23129e-06	1.08e-05	Down
8497	PPFIA4	PTPRF interacting protein alpha 4	-3.57182	5.8913e-29	6.69888e-28	Down
134265	AFAP1L1	actin filament associated protein 1 like 1	-3.57037	1.06652e-71	3.34369e-70	Down
202781	PAXIP1-AS1	PAXIP1 antisense RNA 1 (head to head)	-3.56399	5.10496e-22	4.40395e-21	Down
2113	ETS1	ETS proto-oncogene 1, transcription factor	-3.5546	1.04449e-247	1.63993e-245	Down
8798	DYRK4	dual specificity tyrosine phosphorylation regulated kinase 4	-3.54962	3.67814e-31	4.53152e-30	Down
9915	ARNT2	aryl hydrocarbon receptor nuclear translocator 2	-3.54953	8.31416e-18	5.92712e-17	Down
100652853	LINC01023	long intergenic non-protein coding RNA 1023	-3.54858	0.00327365	0.00748906	Down
155368	METTL27	methyltransferase like 27	-3.5454	1.32158e-21	1.11847e-20	Down
10370	CITED2	Cbp/p300 interacting transactivator with Glu/Asp rich carboxy-terminal domain 2	-3.54401	4.17447e-212	4.90588e-210	Down
26577	PCOLCE2	procollagen C-endopeptidase enhancer 2	-3.53384	2.20574e-51	4.70542e-50	Down
126068	ZNF441	zinc finger protein 441	-3.53087	3.21968e-15	2.01626e-14	Down
29126	CD274	CD274 molecule	-3.52359	9.82933e-34	1.32858e-32	Down
2171	FABP5	fatty acid binding protein 5	-3.51879	2.01165e-70	6.1979e-69	Down
440584	SLC2A1-AS1	SLC2A1 antisense RNA 1	-3.51552	9.2731e-05	0.000266229	Down
6248	RSC1A1	regulator of solute carriers 1	-3.49941	0.0239002	0.04566	Down
101930370	LOC101930370	uncharacterized LOC101930370	-3.48954	3.5179e-08	1.38528e-07	Down
100507475	IDH1-AS1	IDH1 antisense RNA 1	-3.48591	0.00144044	0.00349617	Down
9069	CLDN12	claudin 12	-3.48002	6.62312e-103	3.1097e-101	Down
112597	CYTOR	cytoskeleton regulator RNA	-3.47906	1.27953e-36	1.89955e-35	Down
100287177	EML2-AS1	EML2 antisense RNA 1	-3.43949	2.40016e-15	1.51611e-14	Down
79412	KREMEN2	kringle containing transmembrane protein 2	-3.4347	0.000134939	0.000379687	Down
1717	DHCR7	7-dehydrocholesterol reductase	-3.43142	9.26977e-259	1.59586e-256	Down
151477	LINC00471	long intergenic non-protein coding RNA 471	-3.42776	0.000812654	0.00205002	Down
342918	C19orf81	chromosome 19 open reading frame 81	-3.42458	0.0163945	0.0325436	Down
3725	JUN	Jun proto-oncogene, AP-1 transcription factor subunit	-3.42044	9.71155e-229	1.33286e-226	Down
728591	CCDC169	coiled-coil domain containing 169	-3.41747	1.17989e-14	7.12728e-14	Down
55165	CEP55	centrosomal protein 55	-3.41687	1.06409e-91	4.30595e-90	Down
595135	PGM5P2	phosphoglucomutase 5 pseudogene 2	-3.41559	2.55772e-23	2.33261e-22	Down
55086	RADX	RPA1 related single stranded DNA binding protein, X-linked	-3.39826	2.90533e-20	2.33402e-19	Down
5865	RAB3B	RAB3B, member RAS oncogene family	-3.39549	8.53451e-226	1.13944e-223	Down
3887	KRT81	keratin 81	-3.39544	6.95549e-161	5.93515e-159	Down
55034	MOCOS	molybdenum cofactor sulfurase	-3.39489	3.38846e-72	1.06916e-70	Down
81493	SYNC	syncoilin, intermediate filament protein	-3.39259	6.71708e-13	3.68239e-12	Down
64418	TMEM168	transmembrane protein 168	-3.39186	2.69461e-32	3.45424e-31	Down
105377590	LOC105377590	uncharacterized LOC105377590	-3.38675	0.000722108	0.00183671	Down
23678	SGK3	serum/glucocorticoid regulated kinase family member 3	-3.38125	3.36868e-25	3.32564e-24	Down
101927865	MYOSLID-AS1	MYOSLID antisense RNA 1	-3.38087	0.00278315	0.00642839	Down
57221	ARFGEF3	ARFGEF family member 3	-3.37634	1.75586e-82	6.33467e-81	Down
139322	APOOL	apolipoprotein O like	-3.37483	8.51971e-118	4.77737e-116	Down
3001	GZMA	granzyme A	-3.36215	0.000802519	0.0020268	Down
6652	SORD	sorbitol dehydrogenase	-3.35802	2.64166e-150	2.11613e-148	Down
5187	PER1	period circadian regulator 1	-3.35782	1.34071e-113	7.26872e-112	Down
80318	GKAP1	G kinase anchoring protein 1	-3.35624	1.10295e-12	5.96486e-12	Down
6640	SNTA1	syntrophin alpha 1	-3.34853	2.01991e-42	3.53007e-41	Down
525	ATP6V1B1	ATPase H+ transporting V1 subunit B1	-3.34621	0.000653368	0.00167577	Down
1839	HBEGF	heparin binding EGF like growth factor	-3.33964	3.77248e-130	2.41168e-128	Down
133	ADM	adrenomedullin	-3.33646	1.40143e-20	1.14507e-19	Down
644903	GCC2-AS1	GCC2 antisense RNA 1	-3.33435	0.0194973	0.0381929	Down
100507291	LOC100507291	uncharacterized LOC100507291	-3.33392	0.000530985	0.00138339	Down
25806	VAX2	ventral anterior homeobox 2	-3.33234	0.000499112	0.00130364	Down
79974	CPED1	cadherin like and PC-esterase domain containing 1	-3.32044	4.12011e-62	1.0942e-60	Down
9368	SLC9A3R1	SLC9A3 regulator 1	-3.3174	3.97993e-57	9.52563e-56	Down
100499489	LOC100499489	uncharacterized LOC100499489	-3.3152	4.68393e-11	2.29244e-10	Down
100289561	LOC100289561	uncharacterized LOC100289561	-3.3113	8.55195e-22	7.29425e-21	Down
117144	CATSPER1	cation channel sperm associated 1	-3.29961	3.8119e-22	3.30443e-21	Down
7102	TSPAN7	tetraspanin 7	-3.29673	3.29974e-29	3.79383e-28	Down
7923	HSD17B8	hydroxysteroid 17-beta dehydrogenase 8	-3.29519	1.14646e-17	8.12288e-17	Down
100271874	ZNRF2P2	zinc and ring finger 2 pseudogene 2	-3.2905	0.00208108	0.00491554	Down
111822955	ATRIP-TREX1	ATRIP-TREX1 readthrough	-3.28717	1.75844e-10	8.26018e-10	Down
3892	KRT86	keratin 86	-3.28677	6.25848e-27	6.57894e-26	Down
84254	CAMKK1	calcium/calmodulin dependent protein kinase kinase 1	-3.28466	1.76548e-28	1.97996e-27	Down
2161	F12	coagulation factor XII	-3.27085	1.16629e-14	7.05164e-14	Down
10650	PRELID3A	PRELI domain containing 3A	-3.25884	4.41625e-17	3.04117e-16	Down
3613	IMPA2	inositol monophosphatase 2	-3.2544	3.1399e-20	2.51937e-19	Down
4314	MMP3	matrix metallopeptidase 3	-3.25061	0.000100758	0.0002878	Down
2247	FGF2	fibroblast growth factor 2	-3.24797	1.42986e-32	1.85353e-31	Down
5817	PVR	PVR cell adhesion molecule	-3.24644	2.34217e-161	2.02499e-159	Down
29887	SNX10	sorting nexin 10	-3.24301	1.8494e-13	1.04842e-12	Down
22917	ZP1	zona pellucida glycoprotein 1	-3.24037	1.06531e-22	9.46049e-22	Down
1033	CDKN3	cyclin dependent kinase inhibitor 3	-3.23782	4.61925e-59	1.15782e-57	Down
100133985	LINC01816	long intergenic non-protein coding RNA 1816	-3.23691	0.00319205	0.00731006	Down
214	ALCAM	activated leukocyte cell adhesion molecule	-3.23639	1.24724e-196	1.33761e-194	Down
3422	IDI1	isopentenyl-diphosphate delta isomerase 1	-3.23407	1.35651e-110	7.006e-109	Down
643314	KIAA0754	KIAA0754	-3.23361	2.62514e-139	1.90114e-137	Down
261729	STEAP2	STEAP2 metalloreductase	-3.23039	6.03507e-36	8.7542e-35	Down
101928483	NALT1	NOTCH1 associated lncRNA in T cell acute lymphoblastic leukemia 1	-3.22382	0.0067331	0.0145389	Down
64129	TINAGL1	tubulointerstitial nephritis antigen like 1	-3.22219	6.75171e-15	4.13445e-14	Down
2222	FDFT1	farnesyl-diphosphate farnesyltransferase 1	-3.22176	1.28547e-186	1.32782e-184	Down
60401	EDA2R	ectodysplasin A2 receptor	-3.21935	1.6796e-33	2.25009e-32	Down
374659	HDDC3	HD domain containing 3	-3.21848	4.21234e-27	4.46389e-26	Down
26509	MYOF	myoferlin	-3.21833	8.01749e-236	1.14855e-233	Down
84057	MND1	meiotic nuclear divisions 1	-3.21723	1.09014e-15	7.0056e-15	Down
118738	ZNF488	zinc finger protein 488	-3.21394	4.14665e-18	2.99971e-17	Down
6622	SNCA	synuclein alpha	-3.21248	1.94172e-23	1.78076e-22	Down
729533	FAM72A	family with sequence similarity 72 member A	-3.20759	1.10848e-18	8.27499e-18	Down
1594	CYP27B1	cytochrome P450 family 27 subfamily B member 1	-3.20569	3.86062e-20	3.08127e-19	Down
50486	G0S2	G0/G1 switch 2	-3.18994	1.35557e-139	9.85348e-138	Down
3948	LDHC	lactate dehydrogenase C	-3.18752	1.73908e-10	8.17316e-10	Down
56479	KCNQ5	potassium voltage-gated channel subfamily Q member 5	-3.18381	8.5738e-34	1.16208e-32	Down
79660	PPP1R3B	protein phosphatase 1 regulatory subunit 3B	-3.18034	3.02253e-57	7.25187e-56	Down
26191	PTPN22	protein tyrosine phosphatase non-receptor type 22	-3.17032	3.22168e-29	3.70625e-28	Down
100287082	GACAT2	gastric cancer associated transcript 2	-3.16985	7.17901e-09	2.97687e-08	Down
8681	JMJD7-PLA2G4B	JMJD7-PLA2G4B readthrough	-3.16352	2.20215e-11	1.10226e-10	Down
2571	GAD1	glutamate decarboxylase 1	-3.16154	4.36923e-10	1.98819e-09	Down
64218	SEMA4A	semaphorin 4A	-3.15941	5.5455e-07	1.98172e-06	Down
7675	ZNF121	zinc finger protein 121	-3.15907	2.10553e-87	7.99286e-86	Down
79465	ULBP3	UL16 binding protein 3	-3.15614	8.82167e-20	6.93924e-19	Down
359845	RFLNB	refilin B	-3.15572	1.1522e-79	4.00941e-78	Down
8214	DGCR6	DiGeorge syndrome critical region gene 6	-3.15404	0.00135879	0.00330822	Down
102724770	LOC102724770	protein DGCR6	-3.15404	0.00135879	0.00330822	Down
2180	ACSL1	acyl-CoA synthetase long chain family member 1	-3.14941	7.64932e-46	1.44213e-44	Down
30844	EHD4	EH domain containing 4	-3.14823	5.48657e-172	5.05537e-170	Down
2632	GBE1	1,4-alpha-glucan branching enzyme 1	-3.13541	9.94943e-178	9.66671e-176	Down
5026	P2RX5	purinergic receptor P2X 5	-3.13017	4.65832e-51	9.82001e-50	Down
100129794	SLC25A21-AS1	SLC25A21 antisense RNA 1	-3.12352	8.44247e-05	0.000243414	Down
2124	EVI2B	ecotropic viral integration site 2B	-3.12233	1.13511e-18	8.47058e-18	Down
100507032	TMCC1-AS1	TMCC1 antisense RNA 1 (head to head)	-3.11899	2.32653e-18	1.70375e-17	Down
100996437	LOC100996437	uncharacterized LOC100996437	-3.11501	0.000382545	0.00101361	Down
101927125	ELFN1-AS1	ELFN1 antisense RNA 1	-3.11447	1.56353e-06	5.36277e-06	Down
2250	FGF5	fibroblast growth factor 5	-3.11387	3.16874e-122	1.85641e-120	Down
7087	ICAM5	intercellular adhesion molecule 5	-3.11173	1.42899e-130	9.28653e-129	Down
79956	ERMP1	endoplasmic reticulum metallopeptidase 1	-3.1116	1.06025e-90	4.24664e-89	Down
7080	NKX2-1	NK2 homeobox 1	-3.10442	1.19885e-10	5.70254e-10	Down
1628	DBP	D-box binding PAR bZIP transcription factor	-3.10229	7.88957e-12	4.05725e-11	Down
699	BUB1	BUB1 mitotic checkpoint serine/threonine kinase	-3.10143	6.45231e-161	5.52983e-159	Down
100529239	RPS10-NUDT3	RPS10-NUDT3 readthrough	-3.09359	1.19402e-10	5.68094e-10	Down
8038	ADAM12	ADAM metallopeptidase domain 12	-3.08819	1.28579e-119	7.33573e-118	Down
84306	PDCD2L	programmed cell death 2 like	-3.0835	4.28503e-18	3.09525e-17	Down
3655	ITGA6	integrin subunit alpha 6	-3.07654	9.0309e-184	9.18344e-182	Down
169792	GLIS3	GLIS family zinc finger 3	-3.0702	3.33954e-121	1.93911e-119	Down
158160	HSD17B7P2	hydroxysteroid 17-beta dehydrogenase 7 pseudogene 2	-3.05684	1.14552e-07	4.33427e-07	Down
3309	HSPA5	heat shock protein family A (Hsp70) member 5	-3.053	1.70762e-217	2.12112e-215	Down
119	ADD2	adducin 2	-3.05264	1.79107e-20	1.45676e-19	Down
91179	SCARF2	scavenger receptor class F member 2	-3.05071	1.01325e-56	2.41043e-55	Down
55711	FAR2	fatty acyl-CoA reductase 2	-3.04888	8.6126e-89	3.32738e-87	Down
23170	TTLL12	tubulin tyrosine ligase like 12	-3.04507	7.52754e-87	2.84107e-85	Down
100287569	LINC00173	long intergenic non-protein coding RNA 173	-3.03981	2.88577e-14	1.71365e-13	Down
23464	GCAT	glycine C-acetyltransferase	-3.03606	1.47985e-37	2.24621e-36	Down
5792	PTPRF	protein tyrosine phosphatase receptor type F	-3.03187	6.49195e-202	7.28063e-200	Down
203228	C9orf72	C9orf72-SMCR8 complex subunit	-3.0228	4.15405e-34	5.68135e-33	Down
105376805	LOC105376805	uncharacterized LOC105376805	-3.01942	2.112e-07	7.80753e-07	Down
27338	UBE2S	ubiquitin conjugating enzyme E2 S	-3.01862	1.22225e-160	1.03396e-158	Down
9577	BABAM2	BRISC and BRCA1 A complex member 2	-3.01213	7.9444e-144	5.9968e-142	Down
100289373	UBAC2-AS1	UBAC2 antisense RNA 1	-3.01098	0.000135513	0.000381194	Down
1944	EFNA3	ephrin A3	-3.01089	8.27589e-26	8.33364e-25	Down
5096	PCCB	propionyl-CoA carboxylase subunit beta	-3.00513	4.60597e-83	1.68024e-81	Down
283987	HID1	HID1 domain containing	-3.00369	3.43618e-06	1.14594e-05	Down
54996	MTARC2	mitochondrial amidoxime reducing component 2	-3.00261	5.76586e-11	2.80587e-10	Down
8514	KCNAB2	potassium voltage-gated channel subfamily A regulatory beta subunit 2	-3.00111	5.71782e-162	4.98747e-160	Down
7784	ZP3	zona pellucida glycoprotein 3	-3.00036	0.00158821	0.00382363	Down
283316	CD163L1	CD163 molecule like 1	-2.99924	1.74396e-96	7.58913e-95	Down
79873	NUDT18	nudix hydrolase 18	-2.99786	2.49091e-12	1.32341e-11	Down
441087	LOC441087	uncharacterized LOC441087	-2.99709	0.00243747	0.00568821	Down
130814	SLC66A3	solute carrier family 66 member 3	-2.99593	2.82258e-15	1.7721e-14	Down
143098	MPP7	membrane palmitoylated protein 7	-2.98759	2.23572e-22	1.95101e-21	Down
858	CAV2	caveolin 2	-2.98238	1.011e-155	8.33694e-154	Down
200916	RPL22L1	ribosomal protein L22 like 1	-2.9792	9.72976e-114	5.28965e-112	Down
154761	LOC154761	family with sequence similarity 115, member C pseudogene	-2.97697	5.31892e-06	1.74098e-05	Down
59	ACTA2	actin alpha 2, smooth muscle	-2.97398	1.16923e-10	5.56569e-10	Down
10622	POLR3G	RNA polymerase III subunit G	-2.97172	1.44467e-53	3.20011e-52	Down
100129460	DPY19L1P1	DPY19L1 pseudogene 1	-2.97066	4.08967e-06	1.35284e-05	Down
29070	CCDC113	coiled-coil domain containing 113	-2.97023	3.00857e-19	2.31735e-18	Down
101928000	LOC101928000	uncharacterized LOC101928000	-2.96825	2.32023e-07	8.53388e-07	Down
7351	UCP2	uncoupling protein 2	-2.9634	0.000438547	0.00115421	Down
9535	GMFG	glia maturation factor gamma	-2.95798	0.000771713	0.00195528	Down
55901	THSD1	thrombospondin type 1 domain containing 1	-2.95765	2.41688e-11	1.20574e-10	Down
83448	PUS7L	pseudouridine synthase 7 like	-2.95355	7.98278e-40	1.31324e-38	Down
8061	FOSL1	FOS like 1, AP-1 transcription factor subunit	-2.95147	1.57421e-193	1.67002e-191	Down
1123	CHN1	chimerin 1	-2.93937	5.4986e-11	2.67714e-10	Down
124093	CCDC78	coiled-coil domain containing 78	-2.93495	0.000387295	0.00102565	Down
90956	ADCK2	aarF domain containing kinase 2	-2.93251	1.54674e-36	2.28931e-35	Down
1643	DDB2	damage specific DNA binding protein 2	-2.93128	5.35134e-24	5.06391e-23	Down
728833	FAM72D	family with sequence similarity 72 member D	-2.93085	4.43857e-08	1.73425e-07	Down
89866	SEC16B	SEC16 homolog B, endoplasmic reticulum export factor	-2.92912	0.0157565	0.0313755	Down
257068	PLCXD2	phosphatidylinositol specific phospholipase C X domain containing 2	-2.92807	1.28407e-07	4.8408e-07	Down
100505938	LOC100505938	uncharacterized LOC100505938	-2.92738	0.00450673	0.0100533	Down
132158	GLYCTK	glycerate kinase	-2.91914	5.23405e-15	3.23844e-14	Down
375484	SIMC1	SUMO interacting motifs containing 1	-2.91385	2.43521e-25	2.41137e-24	Down
255231	MCOLN2	mucolipin 2	-2.91193	4.15456e-15	2.5852e-14	Down
27303	RBMS3	RNA binding motif single stranded interacting protein 3	-2.91159	3.69845e-61	9.65235e-60	Down
7873	MANF	mesencephalic astrocyte derived neurotrophic factor	-2.90798	2.48332e-47	4.84951e-46	Down
255512	TOLLIP-AS1	TOLLIP antisense RNA 1 (head to head)	-2.90781	0.016237	0.032257	Down
79180	EFHD2	EF-hand domain family member D2	-2.90449	5.5765e-178	5.445e-176	Down
51065	RPS27L	ribosomal protein S27 like	-2.9007	1.25274e-124	7.47305e-123	Down
8701	DNAH11	dynein axonemal heavy chain 11	-2.90032	5.14961e-28	5.64301e-27	Down
64798	DEPTOR	DEP domain containing MTOR interacting protein	-2.89629	1.30012e-11	6.60529e-11	Down
22973	LAMB2P1	laminin subunit beta 2 pseudogene 1	-2.89151	0.00462616	0.0103033	Down
100127983	C8orf88	chromosome 8 open reading frame 88	-2.89109	4.1169e-29	4.71127e-28	Down
54956	PARP16	poly(ADP-ribose) polymerase family member 16	-2.88317	1.21987e-32	1.58551e-31	Down
54443	ANLN	anillin actin binding protein	-2.88183	1.71626e-160	1.44564e-158	Down
389206	BEND4	BEN domain containing 4	-2.88173	4.03312e-68	1.19208e-66	Down
25893	TRIM58	tripartite motif containing 58	-2.87613	1.60658e-07	6.00813e-07	Down
115752	DIS3L	DIS3 like exosome 3'-5' exoribonuclease	-2.87253	2.58246e-48	5.14552e-47	Down
54985	HCFC1R1	host cell factor C1 regulator 1	-2.87249	9.41468e-136	6.52906e-134	Down
9133	CCNB2	cyclin B2	-2.86816	8.51895e-134	5.62939e-132	Down
51422	PRKAG2	protein kinase AMP-activated non-catalytic subunit gamma 2	-2.86493	2.52287e-99	1.14087e-97	Down
6911	TBX6	T-box transcription factor 6	-2.8626	0.000175646	0.000486484	Down
5890	RAD51B	RAD51 paralog B	-2.86073	5.28158e-18	3.79277e-17	Down
122060	SLAIN1	SLAIN motif family member 1	-2.85321	3.6296e-52	7.87992e-51	Down
56922	MCCC1	methylcrotonoyl-CoA carboxylase 1	-2.85237	4.94803e-46	9.38261e-45	Down
7804	LRP8	LDL receptor related protein 8	-2.84884	4.39338e-52	9.50656e-51	Down
51303	FKBP11	FKBP prolyl isomerase 11	-2.8475	3.78715e-85	1.4077e-83	Down
4286	MITF	melanocyte inducing transcription factor	-2.84658	2.72199e-38	4.23311e-37	Down
55773	TBC1D23	TBC1 domain family member 23	-2.84527	4.89204e-155	4.0172e-153	Down
55151	TMEM38B	transmembrane protein 38B	-2.84262	1.94134e-36	2.86472e-35	Down
3995	FADS3	fatty acid desaturase 3	-2.84184	1.06509e-35	1.52691e-34	Down
10856	RUVBL2	RuvB like AAA ATPase 2	-2.83235	5.99238e-142	4.47173e-140	Down
100506649	PXN-AS1	PXN antisense RNA 1	-2.83217	0.00272449	0.00630181	Down
57110	PLAAT1	phospholipase A and acyltransferase 1	-2.83077	2.18978e-08	8.74221e-08	Down
79915	ATAD5	ATPase family AAA domain containing 5	-2.82807	1.78198e-39	2.88557e-38	Down
401232	LINC01011	long intergenic non-protein coding RNA 1011	-2.8255	5.38243e-06	1.7605e-05	Down
337876	CHSY3	chondroitin sulfate synthase 3	-2.82178	2.49096e-21	2.09548e-20	Down
56675	NRIP3	nuclear receptor interacting protein 3	-2.82017	8.49528e-76	2.79746e-74	Down
6611	SMS	spermine synthase	-2.8178	2.32786e-146	1.80579e-144	Down
51099	ABHD5	abhydrolase domain containing 5	-2.81745	3.20709e-31	3.95366e-30	Down
137835	TMEM71	transmembrane protein 71	-2.81369	9.20643e-30	1.08001e-28	Down
219743	TYSND1	trypsin domain containing 1	-2.81024	3.22528e-32	4.10768e-31	Down
11151	CORO1A	coronin 1A	-2.80829	0.00219513	0.00516319	Down
101927789	LOC101927789	FAU, ubiquitin like and ribosomal protein S30 fusion pseudogene	-2.80546	3.5979e-10	1.65021e-09	Down
84319	CMSS1	cms1 ribosomal small subunit homolog	-2.80437	1.13056e-55	2.61347e-54	Down
100874091	TM4SF1-AS1	TM4SF1 antisense RNA 1	-2.80217	0.0140546	0.0283752	Down
3764	KCNJ8	potassium inwardly rectifying channel subfamily J member 8	-2.80102	1.54624e-10	7.30185e-10	Down
158046	NXNL2	nucleoredoxin like 2	-2.79475	0.00725888	0.0155782	Down
100134229	KDM7A-DT	KDM7A divergent transcript	-2.78894	3.21817e-05	9.71242e-05	Down
160851	DGKH	diacylglycerol kinase eta	-2.78702	2.08505e-38	3.25546e-37	Down
100506637	PRKAR2A-AS1	PRKAR2A antisense RNA 1	-2.78345	3.93738e-07	1.42416e-06	Down
949	SCARB1	scavenger receptor class B member 1	-2.78181	2.27598e-103	1.07634e-101	Down
55132	LARP1B	La ribonucleoprotein 1B	-2.77278	1.46734e-29	1.7101e-28	Down
26289	AK5	adenylate kinase 5	-2.77155	3.04928e-21	2.55967e-20	Down
6674	SPAG1	sperm associated antigen 1	-2.76797	3.89767e-11	1.91719e-10	Down
3972	LHB	luteinizing hormone subunit beta	-2.7644	0.00665157	0.0143771	Down
79583	TMEM231	transmembrane protein 231	-2.76359	1.23532e-32	1.60453e-31	Down
253512	SLC25A30	solute carrier family 25 member 30	-2.76307	1.05031e-24	1.0235e-23	Down
3209	HOXA13	homeobox A13	-2.76158	1.47432e-15	9.38536e-15	Down
10040	TOM1L1	target of myb1 like 1 membrane trafficking protein	-2.76011	1.05246e-67	3.06917e-66	Down
118672	PSTK	phosphoseryl-tRNA kinase	-2.75724	5.76423e-07	2.05651e-06	Down
5737	PTGFR	prostaglandin F receptor	-2.75506	2.34893e-54	5.27462e-53	Down
128486	FITM2	fat storage inducing transmembrane protein 2	-2.75365	1.64663e-29	1.91449e-28	Down
991	CDC20	cell division cycle 20	-2.75048	1.41335e-135	9.73275e-134	Down
9896	FIG4	FIG4 phosphoinositide 5-phosphatase	-2.74454	1.12657e-60	2.92461e-59	Down
27346	TMEM97	transmembrane protein 97	-2.74282	2.27002e-29	2.62685e-28	Down
400793	C1orf226	chromosome 1 open reading frame 226	-2.73492	8.21011e-27	8.57083e-26	Down
100505812	CARD8-AS1	CARD8 antisense RNA 1	-2.73424	8.22245e-06	2.63855e-05	Down
153364	MBLAC2	metallo-beta-lactamase domain containing 2	-2.73341	7.11942e-25	6.97582e-24	Down
150223	YDJC	YdjC chitooligosaccharide deacetylase homolog	-2.72968	1.07263e-40	1.80699e-39	Down
168667	BMPER	BMP binding endothelial regulator	-2.72614	5.95333e-09	2.48437e-08	Down
51660	MPC1	mitochondrial pyruvate carrier 1	-2.72568	6.09369e-26	6.16468e-25	Down
781	CACNA2D1	calcium voltage-gated channel auxiliary subunit alpha2delta 1	-2.72404	2.84307e-22	2.47113e-21	Down
3251	HPRT1	hypoxanthine phosphoribosyltransferase 1	-2.71826	4.24648e-36	6.18259e-35	Down
146956	EME1	essential meiotic structure-specific endonuclease 1	-2.70925	4.54968e-35	6.3917e-34	Down
129446	XIRP2	xin actin binding repeat containing 2	-2.70832	6.3829e-27	6.70256e-26	Down
26002	MOXD1	monooxygenase DBH like 1	-2.70025	2.14257e-47	4.18826e-46	Down
6051	RNPEP	arginyl aminopeptidase	-2.69962	1.96712e-105	9.50902e-104	Down
388507	ZNF788P	zinc finger family member 788, pseudogene	-2.69931	5.09165e-08	1.97879e-07	Down
9754	STARD8	StAR related lipid transfer domain containing 8	-2.69738	2.29592e-57	5.53559e-56	Down
84441	MAML2	mastermind like transcriptional coactivator 2	-2.69733	7.57427e-70	2.29757e-68	Down
6626	SNRPA	small nuclear ribonucleoprotein polypeptide A	-2.68982	5.107e-86	1.91279e-84	Down
57552	NCEH1	neutral cholesterol ester hydrolase 1	-2.68926	5.12687e-55	1.16458e-53	Down
100507459	NRSN2-AS1	NRSN2 antisense RNA 1	-2.68778	3.04333e-11	1.50791e-10	Down
8916	HERC3	HECT and RLD domain containing E3 ubiquitin protein ligase 3	-2.68771	2.54146e-24	2.43429e-23	Down
221662	RBM24	RNA binding motif protein 24	-2.68554	0.000118959	0.000337236	Down
3164	NR4A1	nuclear receptor subfamily 4 group A member 1	-2.68553	3.78834e-14	2.23946e-13	Down
100505716	LOC100505716	uncharacterized LOC100505716	-2.68282	0.00016185	0.000450691	Down
114548	NLRP3	NLR family pyrin domain containing 3	-2.68224	1.08891e-15	6.99995e-15	Down
100289341	MAN1B1-DT	MAN1B1 divergent transcript	-2.68036	0.000129241	0.000364543	Down
6004	RGS16	regulator of G protein signaling 16	-2.67881	2.16126e-14	1.29083e-13	Down
6790	AURKA	aurora kinase A	-2.67875	2.92452e-98	1.30744e-96	Down
254887	ZDHHC23	zinc finger DHHC-type palmitoyltransferase 23	-2.67643	1.50556e-17	1.06021e-16	Down
79627	OGFRL1	opioid growth factor receptor like 1	-2.66981	5.25924e-77	1.7614e-75	Down
6309	SC5D	sterol-C5-desaturase	-2.66923	2.78579e-44	5.07179e-43	Down
38	ACAT1	acetyl-CoA acetyltransferase 1	-2.66343	6.75039e-63	1.82484e-61	Down
2009	EML1	EMAP like 1	-2.66312	6.79613e-09	2.82347e-08	Down
23753	SDF2L1	stromal cell derived factor 2 like 1	-2.66148	1.43831e-49	2.95584e-48	Down
100287616	LOXL1-AS1	LOXL1 antisense RNA 1	-2.66127	3.24363e-27	3.45038e-26	Down
26033	ATRNL1	attractin like 1	-2.6578	3.13182e-15	1.96311e-14	Down
256281	NUDT14	nudix hydrolase 14	-2.65529	0.000160925	0.000448241	Down
109729161	LNCSRLR	lncRNA sorafenib resistance in renal cell carcinoma associated	-2.6536	0.000620182	0.00159754	Down
24139	EML2	EMAP like 2	-2.65341	9.9289e-10	4.41369e-09	Down
81786	TRIM7	tripartite motif containing 7	-2.65256	4.0139e-17	2.77481e-16	Down
92675	DTD1	D-aminoacyl-tRNA deacylase 1	-2.64734	4.56011e-60	1.16532e-58	Down
6495	SIX1	SIX homeobox 1	-2.64054	2.17173e-77	7.34868e-76	Down
26297	SERGEF	secretion regulating guanine nucleotide exchange factor	-2.63924	5.61907e-19	4.2678e-18	Down
54898	ELOVL2	ELOVL fatty acid elongase 2	-2.63754	9.73626e-21	8.00519e-20	Down
9358	ITGBL1	integrin subunit beta like 1	-2.637	3.71569e-111	1.94464e-109	Down
541471	MIR4435-2HG	MIR4435-2 host gene	-2.63339	3.79595e-53	8.36131e-52	Down
5742	PTGS1	prostaglandin-endoperoxide synthase 1	-2.63208	1.46261e-33	1.9688e-32	Down
55217	TMLHE	trimethyllysine hydroxylase, epsilon	-2.63073	4.28656e-05	0.00012801	Down
81624	DIAPH3	diaphanous related formin 3	-2.62927	1.0943e-37	1.66745e-36	Down
80763	SPX	spexin hormone	-2.62495	1.51175e-17	1.06419e-16	Down
58489	ABHD17C	abhydrolase domain containing 17C	-2.62426	1.60327e-20	1.3078e-19	Down
55276	PGM2	phosphoglucomutase 2	-2.62336	2.2756e-59	5.72575e-58	Down
51181	DCXR	dicarbonyl and L-xylulose reductase	-2.62267	1.9277e-40	3.22808e-39	Down
26355	FAM162A	family with sequence similarity 162 member A	-2.62186	7.72625e-105	3.68942e-103	Down
101101772	LINC00601	long intergenic non-protein coding RNA 601	-2.6218	0.00035204	0.000937468	Down
754	PTTG1IP	PTTG1 interacting protein	-2.62108	3.22222e-153	2.63497e-151	Down
9232	PTTG1	PTTG1 regulator of sister chromatid separation, securin	-2.6174	2.1545e-89	8.43996e-88	Down
10734	STAG3	stromal antigen 3	-2.61736	1.43113e-14	8.59993e-14	Down
10131	TRAP1	TNF receptor associated protein 1	-2.61364	1.12514e-96	4.90712e-95	Down
23642	SNHG1	small nucleolar RNA host gene 1	-2.61246	1.08988e-103	5.16665e-102	Down
27309	ZNF330	zinc finger protein 330	-2.6115	7.77175e-38	1.18884e-36	Down
100505592	GAPLINC	gastric adenocarcinoma associated, positive CD44 regulator, long intergenic non-coding RNA	-2.61134	0.00470021	0.0104517	Down
11162	NUDT6	nudix hydrolase 6	-2.61074	2.58931e-10	1.19995e-09	Down
55355	HJURP	Holliday junction recognition protein	-2.60716	2.42415e-89	9.43975e-88	Down
5019	OXCT1	3-oxoacid CoA-transferase 1	-2.60675	1.18707e-68	3.53528e-67	Down
27440	HDHD5	haloacid dehalogenase like hydrolase domain containing 5	-2.60656	1.0197e-54	2.30561e-53	Down
100129075	KTN1-AS1	KTN1 antisense RNA 1	-2.60415	2.51229e-05	7.67413e-05	Down
100506994	PTPRG-AS1	PTPRG antisense RNA 1	-2.60322	3.98492e-05	0.000119329	Down
51142	CHCHD2	coiled-coil-helix-coiled-coil-helix domain containing 2	-2.60285	7.14246e-134	4.73574e-132	Down
3815	KIT	KIT proto-oncogene, receptor tyrosine kinase	-2.59895	1.27511e-16	8.58207e-16	Down
29948	OSGIN1	oxidative stress induced growth inhibitor 1	-2.59884	5.93052e-10	2.67569e-09	Down
10397	NDRG1	N-myc downstream regulated 1	-2.59829	3.13517e-159	2.61833e-157	Down
54148	MRPL39	mitochondrial ribosomal protein L39	-2.59593	3.6831e-33	4.85783e-32	Down
730268	ANAPC1P4	ANAPC1 pseudogene 4	-2.59514	9.14097e-10	4.07266e-09	Down
10848	PPP1R13L	protein phosphatase 1 regulatory subunit 13 like	-2.59426	4.36008e-20	3.47285e-19	Down
101927365	LOC101927365	uncharacterized LOC101927365	-2.59294	0.000156916	0.000437822	Down
55327	LIN7C	lin-7 homolog C, crumbs cell polarity complex component	-2.58926	4.28535e-50	8.89993e-49	Down
135114	HINT3	histidine triad nucleotide binding protein 3	-2.58731	2.19623e-44	4.0096e-43	Down
404550	C16orf74	chromosome 16 open reading frame 74	-2.58572	1.66625e-13	9.46234e-13	Down
11077	HSF2BP	heat shock transcription factor 2 binding protein	-2.58235	0.0128372	0.0262332	Down
414149	ACBD7	acyl-CoA binding domain containing 7	-2.58051	7.51538e-24	7.06402e-23	Down
151827	LRRC34	leucine rich repeat containing 34	-2.57818	1.11423e-16	7.52246e-16	Down
55872	PBK	PDZ binding kinase	-2.57712	5.22815e-33	6.85422e-32	Down
285367	RPUSD3	RNA pseudouridine synthase D3	-2.57568	3.57155e-45	6.65041e-44	Down
26872	STEAP1	STEAP family member 1	-2.5742	1.00955e-18	7.56818e-18	Down
135154	SDHAF4	succinate dehydrogenase complex assembly factor 4	-2.57236	1.28364e-26	1.32943e-25	Down
105369848	LNCOG	lncRNA osteogenesis associated	-2.57115	0.000185091	0.000510913	Down
4883	NPR3	natriuretic peptide receptor 3	-2.56692	7.91414e-50	1.63498e-48	Down
55726	INTS13	integrator complex subunit 13	-2.56639	7.80357e-113	4.15048e-111	Down
284325	C19orf54	chromosome 19 open reading frame 54	-2.5653	6.46651e-36	9.35928e-35	Down
152926	PPM1K	protein phosphatase, Mg2+/Mn2+ dependent 1K	-2.56389	8.90481e-32	1.11458e-30	Down
148229	ATP8B3	ATPase phospholipid transporting 8B3	-2.55657	3.1695e-19	2.43367e-18	Down
8411	EEA1	early endosome antigen 1	-2.55568	1.17771e-48	2.37795e-47	Down
22995	CEP152	centrosomal protein 152	-2.55177	2.37479e-69	7.11568e-68	Down
64172	OSGEPL1	O-sialoglycoprotein endopeptidase like 1	-2.5515	2.71129e-18	1.97813e-17	Down
752	FMNL1	formin like 1	-2.54905	2.55974e-70	7.83735e-69	Down
100133286	LOC100133286	uncharacterized LOC100133286	-2.54817	3.64229e-07	1.32059e-06	Down
205428	DIPK2A	divergent protein kinase domain 2A	-2.54797	1.36763e-36	2.02728e-35	Down
56938	ARNTL2	aryl hydrocarbon receptor nuclear translocator like 2	-2.54723	3.44614e-91	1.38311e-89	Down
4846	NOS3	nitric oxide synthase 3	-2.54615	1.94022e-18	1.42831e-17	Down
9050	PSTPIP2	proline-serine-threonine phosphatase interacting protein 2	-2.5453	1.38162e-06	4.75879e-06	Down
100128822	LINC01003	long intergenic non-protein coding RNA 1003	-2.54294	5.03908e-08	1.95952e-07	Down
84144	SYDE2	synapse defective Rho GTPase homolog 2	-2.54154	1.02592e-11	5.24617e-11	Down
8341	H2BC15	H2B clustered histone 15	-2.54091	0.00513883	0.0113486	Down
94059	LENG9	leukocyte receptor cluster member 9	-2.54033	2.81063e-06	9.45354e-06	Down
283464	GXYLT1	glucoside xylosyltransferase 1	-2.53923	6.44681e-35	9.01818e-34	Down
6586	SLIT3	slit guidance ligand 3	-2.5385	4.50329e-137	3.20223e-135	Down
55075	UACA	uveal autoantigen with coiled-coil domains and ankyrin repeats	-2.53627	1.10428e-14	6.68083e-14	Down
10669	CGREF1	cell growth regulator with EF-hand domain 1	-2.53584	9.82693e-20	7.70528e-19	Down
11019	LIAS	lipoic acid synthetase	-2.5347	1.0729e-45	2.01693e-44	Down
5214	PFKP	phosphofructokinase, platelet	-2.53387	4.0826e-148	3.21787e-146	Down
286042	FAM86B3P	family with sequence similarity 86, member A pseudogene	-2.53327	0.000149236	0.000417519	Down
35	ACADS	acyl-CoA dehydrogenase short chain	-2.5327	3.18154e-15	1.99301e-14	Down
9194	SLC16A7	solute carrier family 16 member 7	-2.53123	2.54761e-20	2.05167e-19	Down
51132	RLIM	ring finger protein, LIM domain interacting	-2.52656	8.48246e-125	5.09103e-123	Down
54760	PCSK4	proprotein convertase subtilisin/kexin type 4	-2.52526	1.56177e-11	7.88626e-11	Down
284900	TTC28-AS1	TTC28 antisense RNA 1	-2.52267	2.86553e-14	1.70214e-13	Down
65217	PCDH15	protocadherin related 15	-2.5209	2.04963e-22	1.79341e-21	Down
22843	PPM1E	protein phosphatase, Mg2+/Mn2+ dependent 1E	-2.5206	5.3285e-27	5.62545e-26	Down
7163	TPD52	tumor protein D52	-2.51842	6.39481e-98	2.85238e-96	Down
439965	SHLD2P3	shieldin complex subunit 2 pseudogene 3	-2.51745	2.26091e-19	1.75178e-18	Down
8543	LMO4	LIM domain only 4	-2.51728	3.07819e-113	1.65062e-111	Down
389289	ANXA2R	annexin A2 receptor	-2.5163	0.000815241	0.00205575	Down
101927765	COA6-AS1	COA6 antisense RNA 1	-2.51605	0.0228064	0.043848	Down
80184	CEP290	centrosomal protein 290	-2.51327	1.37191e-08	5.5573e-08	Down
125228	FAM210A	family with sequence similarity 210 member A	-2.51245	2.15079e-57	5.19206e-56	Down
4998	ORC1	origin recognition complex subunit 1	-2.51223	3.08054e-23	2.80031e-22	Down
339005	WHAMMP3	WAS protein homolog associated with actin, golgi membranes and microtubules pseudogene 3	-2.50923	3.13256e-08	1.23926e-07	Down
2762	GMDS	GDP-mannose 4,6-dehydratase	-2.50919	2.11705e-33	2.82456e-32	Down
400242	DICER1-AS1	DICER1 antisense RNA 1	-2.50827	0.000496404	0.00129691	Down
84677	DSCR8	Down syndrome critical region 8	-2.50657	2.0652e-06	7.02209e-06	Down
10196	PRMT3	protein arginine methyltransferase 3	-2.50646	8.80377e-34	1.19243e-32	Down
2271	FH	fumarate hydratase	-2.50384	4.59796e-77	1.5452e-75	Down
100506753	AZIN1-AS1	AZIN1 antisense RNA 1	-2.50319	0.00211007	0.00497983	Down
10591	DNPH1	2'-deoxynucleoside 5'-phosphate N-hydrolase 1	-2.50171	2.3292e-39	3.76548e-38	Down
116832	RPL39L	ribosomal protein L39 like	-2.50095	9.74448e-20	7.64369e-19	Down
283349	RASSF3	Ras association domain family member 3	-2.49781	4.3195e-42	7.49553e-41	Down
821	CANX	calnexin	-2.49761	1.2954e-143	9.7408e-142	Down
10981	RAB32	RAB32, member RAS oncogene family	-2.4974	8.22504e-39	1.30181e-37	Down
4200	ME2	malic enzyme 2	-2.49661	2.11694e-67	6.14603e-66	Down
10615	SPAG5	sperm associated antigen 5	-2.49595	2.21537e-83	8.12688e-82	Down
5352	PLOD2	procollagen-lysine,2-oxoglutarate 5-dioxygenase 2	-2.49404	4.44689e-145	3.42253e-143	Down
9936	CD302	CD302 molecule	-2.49328	1.64258e-39	2.66423e-38	Down
56311	ANKRD7	ankyrin repeat domain 7	-2.49259	0.000530177	0.00138166	Down
622	BDH1	3-hydroxybutyrate dehydrogenase 1	-2.49111	2.08778e-15	1.32177e-14	Down
400916	CHCHD10	coiled-coil-helix-coiled-coil-helix domain containing 10	-2.48739	1.02934e-63	2.82149e-62	Down
27230	SERP1	stress associated endoplasmic reticulum protein 1	-2.48524	4.49581e-109	2.26824e-107	Down
79674	VEPH1	ventricular zone expressed PH domain containing 1	-2.48127	6.49733e-55	1.47248e-53	Down
8751	ADAM15	ADAM metallopeptidase domain 15	-2.47781	4.2423e-121	2.45603e-119	Down
221883	HOXA11-AS	HOXA11 antisense RNA	-2.4778	0.001443	0.00349979	Down
100288798	LOC100288798	uncharacterized LOC100288798	-2.4754	7.99043e-05	0.000231162	Down
644714	LIMD1-AS1	LIMD1 antisense RNA 1	-2.47513	1.38218e-05	4.33403e-05	Down
1649	DDIT3	DNA damage inducible transcript 3	-2.47296	1.44378e-27	1.5569e-26	Down
51478	HSD17B7	hydroxysteroid 17-beta dehydrogenase 7	-2.47179	1.35494e-18	1.00727e-17	Down
6038	RNASE4	ribonuclease A family member 4	-2.46778	4.57192e-24	4.3368e-23	Down
25927	CNRIP1	cannabinoid receptor interacting protein 1	-2.46738	8.18998e-34	1.11159e-32	Down
10788	IQGAP2	IQ motif containing GTPase activating protein 2	-2.46451	1.45119e-17	1.02376e-16	Down
127602	DNAH14	dynein axonemal heavy chain 14	-2.46433	5.95611e-24	5.61723e-23	Down
131616	TMEM42	transmembrane protein 42	-2.46307	7.40451e-21	6.11878e-20	Down
100529209	RNASEK-C17orf49	RNASEK-C17orf49 readthrough	-2.4615	1.77599e-30	2.13054e-29	Down
147525	LINC00526	long intergenic non-protein coding RNA 526	-2.46071	1.02045e-05	3.24225e-05	Down
5768	QSOX1	quiescin sulfhydryl oxidase 1	-2.46064	1.29179e-134	8.74233e-133	Down
10628	TXNIP	thioredoxin interacting protein	-2.45933	9.04645e-142	6.72522e-140	Down
26278	SACS	sacsin molecular chaperone	-2.45647	4.49161e-30	5.3361e-29	Down
152518	NFXL1	nuclear transcription factor, X-box binding like 1	-2.45622	2.38341e-34	3.28258e-33	Down
254427	PROSER2	proline and serine rich 2	-2.45548	9.78825e-10	4.35314e-09	Down
55771	PRR11	proline rich 11	-2.45298	6.2775e-125	3.77921e-123	Down
10998	SLC27A5	solute carrier family 27 member 5	-2.45257	5.00592e-05	0.000148341	Down
90024	FLJ20021	uncharacterized LOC90024	-2.44818	8.45548e-06	2.71067e-05	Down
132001	TAMM41	TAM41 mitochondrial translocator assembly and maintenance homolog	-2.44702	9.74127e-23	8.66253e-22	Down
3219	HOXB9	homeobox B9	-2.44493	7.97454e-56	1.85217e-54	Down
340348	TSPAN33	tetraspanin 33	-2.44437	0.00012586	0.000355721	Down
1573	CYP2J2	cytochrome P450 family 2 subfamily J member 2	-2.44307	2.28854e-05	7.01028e-05	Down
6009	RHEB	Ras homolog, mTORC1 binding	-2.44007	6.52819e-81	2.30436e-79	Down
3855	KRT7	keratin 7	-2.43893	7.21608e-132	4.73655e-130	Down
10769	PLK2	polo like kinase 2	-2.43709	1.62135e-136	1.14462e-134	Down
100131897	INSYN2B	inhibitory synaptic factor family member 2B	-2.43565	1.58283e-31	1.96735e-30	Down
9637	FEZ2	fasciculation and elongation protein zeta 2	-2.43451	5.43345e-93	2.24499e-91	Down
23645	PPP1R15A	protein phosphatase 1 regulatory subunit 15A	-2.43374	7.78901e-103	3.64838e-101	Down
8835	SOCS2	suppressor of cytokine signaling 2	-2.43352	2.41399e-21	2.0316e-20	Down
113277	TMEM106A	transmembrane protein 106A	-2.43332	8.09266e-09	3.33669e-08	Down
11145	PLAAT3	phospholipase A and acyltransferase 3	-2.43144	3.08793e-17	2.14451e-16	Down
8895	CPNE3	copine 3	-2.43023	1.87218e-118	1.05585e-116	Down
22936	ELL2	elongation factor for RNA polymerase II 2	-2.42854	2.37961e-120	1.37359e-118	Down
100289098	GS1-124K5.4	uncharacterized LOC100289098	-2.42349	0.00254928	0.00592459	Down
83541	FAM110A	family with sequence similarity 110 member A	-2.42202	2.87076e-10	1.32662e-09	Down
132	ADK	adenosine kinase	-2.42172	2.49237e-77	8.40469e-76	Down
81606	LBH	LBH regulator of WNT signaling pathway	-2.42024	1.66837e-07	6.22499e-07	Down
201283	AMZ2P1	archaelysin family metallopeptidase 2 pseudogene 1	-2.41826	6.41469e-08	2.47386e-07	Down
79940	LINC00472	long intergenic non-protein coding RNA 472	-2.41363	5.7308e-21	4.75773e-20	Down
29094	LGALSL	galectin like	-2.41325	2.02448e-16	1.35328e-15	Down
90673	PPP1R3E	protein phosphatase 1 regulatory subunit 3E	-2.41302	1.04849e-14	6.35309e-14	Down
101928649	CTC-338M12.4	uncharacterized LOC101928649	-2.41218	2.92377e-16	1.93727e-15	Down
118881	COMTD1	catechol-O-methyltransferase domain containing 1	-2.41108	2.42398e-11	1.20897e-10	Down
79228	THOC6	THO complex 6	-2.41045	1.6839e-39	2.729e-38	Down
79366	HMGN5	high mobility group nucleosome binding domain 5	-2.41039	2.80102e-34	3.85504e-33	Down
6815	STYX	serine/threonine/tyrosine interacting protein	-2.4074	2.66304e-38	4.14471e-37	Down
64946	CENPH	centromere protein H	-2.4052	3.67189e-37	5.52642e-36	Down
285521	COX18	cytochrome c oxidase assembly factor COX18	-2.40305	3.97836e-27	4.21822e-26	Down
219902	TLCD5	TLC domain containing 5	-2.4005	8.28825e-14	4.7998e-13	Down
593	BCKDHA	branched chain keto acid dehydrogenase E1 subunit alpha	-2.39845	5.27704e-52	1.14061e-50	Down
119559	SFXN4	sideroflexin 4	-2.39571	1.35052e-24	1.31149e-23	Down
57475	PLEKHH1	pleckstrin homology, MyTH4 and FERM domain containing H1	-2.39262	1.21336e-22	1.07462e-21	Down
84869	CBR4	carbonyl reductase 4	-2.39197	1.38676e-24	1.34602e-23	Down
4071	TM4SF1	transmembrane 4 L six family member 1	-2.3915	5.45465e-126	3.30411e-124	Down
4481	MSR1	macrophage scavenger receptor 1	-2.39068	9.88249e-08	3.75806e-07	Down
10694	CCT8	chaperonin containing TCP1 subunit 8	-2.3903	5.48475e-122	3.20368e-120	Down
387882	C12orf75	chromosome 12 open reading frame 75	-2.38912	9.66047e-47	1.86427e-45	Down
3856	KRT8	keratin 8	-2.38772	5.03472e-103	2.36958e-101	Down
6617	SNAPC1	small nuclear RNA activating complex polypeptide 1	-2.3842	3.77487e-45	7.02232e-44	Down
27115	PDE7B	phosphodiesterase 7B	-2.38132	1.00782e-08	4.12158e-08	Down
3161	HMMR	hyaluronan mediated motility receptor	-2.37946	1.56485e-65	4.40629e-64	Down
6457	SH3GL3	SH3 domain containing GRB2 like 3, endophilin A3	-2.37775	3.38011e-05	0.000101714	Down
857	CAV1	caveolin 1	-2.37656	1.21062e-131	7.91985e-130	Down
5230	PGK1	phosphoglycerate kinase 1	-2.37605	5.83519e-135	4.00425e-133	Down
55329	MNS1	meiosis specific nuclear structural 1	-2.37502	5.37964e-09	2.25793e-08	Down
64116	SLC39A8	solute carrier family 39 member 8	-2.37251	1.89918e-23	1.74337e-22	Down
1303	COL12A1	collagen type XII alpha 1 chain	-2.36801	3.21285e-120	1.84373e-118	Down
79009	DDX50	DExD-box helicase 50	-2.36712	3.04284e-89	1.18255e-87	Down
4601	MXI1	MAX interactor 1, dimerization protein	-2.36621	1.66057e-97	7.32369e-96	Down
55432	YOD1	YOD1 deubiquitinase	-2.36478	7.13587e-39	1.13492e-37	Down
8139	GAN	gigaxonin	-2.3635	6.69922e-16	4.35938e-15	Down
387496	RASL11A	RAS like family 11 member A	-2.36276	0.00149567	0.00361727	Down
200035	NUDT17	nudix hydrolase 17	-2.36239	0.000384601	0.00101879	Down
91942	NDUFAF2	NADH:ubiquinone oxidoreductase complex assembly factor 2	-2.35991	3.05581e-16	2.02203e-15	Down
8660	IRS2	insulin receptor substrate 2	-2.35956	2.44992e-43	4.37907e-42	Down
1978	EIF4EBP1	eukaryotic translation initiation factor 4E binding protein 1	-2.35781	1.88428e-88	7.25117e-87	Down
4869	NPM1	nucleophosmin 1	-2.3572	1.45027e-111	7.67195e-110	Down
7004	TEAD4	TEA domain transcription factor 4	-2.35608	3.43009e-36	5.01631e-35	Down
2745	GLRX	glutaredoxin	-2.35387	2.00354e-59	5.0672e-58	Down
284611	FAM102B	family with sequence similarity 102 member B	-2.34965	9.21671e-49	1.8629e-47	Down
3980	LIG3	DNA ligase 3	-2.34898	5.53548e-32	6.99094e-31	Down
4925	NUCB2	nucleobindin 2	-2.34864	3.70547e-81	1.31033e-79	Down
4093	SMAD9	SMAD family member 9	-2.34815	1.70157e-12	9.11686e-12	Down
100310756	LOC100310756	uncharacterized LOC100310756	-2.34605	2.20096e-19	1.70601e-18	Down
101448202	LOC101448202	uncharacterized LOC101448202	-2.34523	1.77179e-14	1.05983e-13	Down
339665	SLC35E4	solute carrier family 35 member E4	-2.34516	2.02285e-19	1.57043e-18	Down
51239	ANKRD39	ankyrin repeat domain 39	-2.34125	2.57634e-06	8.6983e-06	Down
54494	C11orf71	chromosome 11 open reading frame 71	-2.34094	1.73833e-07	6.47863e-07	Down
4439	MSH5	mutS homolog 5	-2.34078	1.41899e-16	9.52107e-16	Down
6909	TBX2	T-box transcription factor 2	-2.3354	1.20502e-09	5.31933e-09	Down
10953	TOMM34	translocase of outer mitochondrial membrane 34	-2.33482	5.72122e-108	2.8644e-106	Down
105378853	LINC02609	long intergenic non-protein coding RNA 2609	-2.33331	1.01783e-07	3.86383e-07	Down
57546	PDP2	pyruvate dehyrogenase phosphatase catalytic subunit 2	-2.3289	7.88731e-45	1.45212e-43	Down
92840	REEP6	receptor accessory protein 6	-2.32829	2.40589e-16	1.60387e-15	Down
6374	CXCL5	C-X-C motif chemokine ligand 5	-2.3273	4.62488e-107	2.29212e-105	Down
79922	MRM1	mitochondrial rRNA methyltransferase 1	-2.3272	5.76777e-07	2.0574e-06	Down
645	BLVRB	biliverdin reductase B	-2.32672	1.98569e-24	1.9141e-23	Down
94120	SYTL3	synaptotagmin like 3	-2.32609	7.90776e-05	0.000228905	Down
205251	MTLN	mitoregulin	-2.32461	7.24857e-13	3.96379e-12	Down
100505681	NAPA-AS1	NAPA antisense RNA 1	-2.3233	0.0117396	0.0241485	Down
285966	TCAF2	TRPM8 channel associated factor 2	-2.31827	7.15242e-23	6.38642e-22	Down
255374	MBLAC1	metallo-beta-lactamase domain containing 1	-2.31713	0.0204578	0.0399071	Down
57464	STRIP2	striatin interacting protein 2	-2.3167	1.69662e-28	1.906e-27	Down
2921	CXCL3	C-X-C motif chemokine ligand 3	-2.31364	1.03971e-12	5.62753e-12	Down
11340	EXOSC8	exosome component 8	-2.31251	1.2592e-24	1.22463e-23	Down
597	BCL2A1	BCL2 related protein A1	-2.31241	0.00360504	0.00818515	Down
646762	LOC646762	uncharacterized LOC646762	-2.31225	1.4188e-13	8.08987e-13	Down
284018	C17orf58	chromosome 17 open reading frame 58	-2.31193	4.58034e-17	3.15196e-16	Down
397	ARHGDIB	Rho GDP dissociation inhibitor beta	-2.31155	4.80955e-93	1.99561e-91	Down
11007	CCDC85B	coiled-coil domain containing 85B	-2.31129	3.65617e-106	1.78943e-104	Down
8767	RIPK2	receptor interacting serine/threonine kinase 2	-2.31106	8.54334e-39	1.34784e-37	Down
1062	CENPE	centromere protein E	-2.31069	1.16203e-26	1.20475e-25	Down
105374060	LOC105374060	uncharacterized LOC105374060	-2.31021	0.0189348	0.0371727	Down
57590	WDFY1	WD repeat and FYVE domain containing 1	-2.31018	5.44174e-92	2.21576e-90	Down
3329	HSPD1	heat shock protein family D (Hsp60) member 1	-2.30802	2.78346e-121	1.62101e-119	Down
9553	MRPL33	mitochondrial ribosomal protein L33	-2.30666	2.87129e-27	3.05974e-26	Down
221955	DAGLB	diacylglycerol lipase beta	-2.30659	1.21725e-30	1.46924e-29	Down
2621	GAS6	growth arrest specific 6	-2.30635	3.5301e-52	7.67239e-51	Down
640	BLK	BLK proto-oncogene, Src family tyrosine kinase	-2.3045	1.8989e-35	2.70056e-34	Down
1537	CYC1	cytochrome c1	-2.30352	1.02422e-93	4.31361e-92	Down
389432	SAMD5	sterile alpha motif domain containing 5	-2.30325	5.68631e-16	3.72246e-15	Down
55612	FERMT1	fermitin family member 1	-2.30288	1.2894e-34	1.79601e-33	Down
8635	RNASET2	ribonuclease T2	-2.30274	4.01835e-35	5.66145e-34	Down
8624	PSMG1	proteasome assembly chaperone 1	-2.3025	6.72709e-21	5.56601e-20	Down
728715	LOC728715	ovostatin homolog 2	-2.30247	0.0148629	0.0297682	Down
3949	LDLR	low density lipoprotein receptor	-2.30225	8.97843e-97	3.92451e-95	Down
10215	OLIG2	oligodendrocyte transcription factor 2	-2.30224	0.00233158	0.00546056	Down
100128881	VPS9D1-AS1	VPS9D1 antisense RNA 1	-2.30134	2.81565e-19	2.17388e-18	Down
1003	CDH5	cadherin 5	-2.29938	1.143e-36	1.69943e-35	Down
9976	CLEC2B	C-type lectin domain family 2 member B	-2.29816	2.64159e-23	2.40463e-22	Down
101926925	LINC01358	long intergenic non-protein coding RNA 1358	-2.29519	4.65126e-05	0.000138228	Down
9839	ZEB2	zinc finger E-box binding homeobox 2	-2.29372	9.45442e-68	2.7612e-66	Down
51069	MRPL2	mitochondrial ribosomal protein L2	-2.29353	1.73172e-41	2.97347e-40	Down
4717	NDUFC1	NADH:ubiquinone oxidoreductase subunit C1	-2.28959	1.24648e-13	7.14052e-13	Down
2288	FKBP4	FKBP prolyl isomerase 4	-2.28655	6.55338e-94	2.7779e-92	Down
83540	NUF2	NUF2 component of NDC80 kinetochore complex	-2.28654	1.57639e-40	2.64656e-39	Down
93663	ARHGAP18	Rho GTPase activating protein 18	-2.28599	3.10399e-93	1.29891e-91	Down
11200	CHEK2	checkpoint kinase 2	-2.28527	2.83115e-27	3.01979e-26	Down
100533955	SENP3-EIF4A1	SENP3-EIF4A1 readthrough (NMD candidate)	-2.28358	1.08096e-06	3.7595e-06	Down
9787	DLGAP5	DLG associated protein 5	-2.28308	1.52908e-66	4.36189e-65	Down
55228	PNMA8A	PNMA family member 8A	-2.28213	8.17961e-37	1.22357e-35	Down
79885	HDAC11	histone deacetylase 11	-2.27937	0.000174547	0.000483851	Down
10309	CCNO	cyclin O	-2.27929	8.35792e-08	3.19595e-07	Down
2997	GYS1	glycogen synthase 1	-2.2777	2.26037e-89	8.83704e-88	Down
54344	DPM3	dolichyl-phosphate mannosyltransferase subunit 3, regulatory	-2.27765	4.09484e-24	3.88802e-23	Down
84883	AIFM2	apoptosis inducing factor mitochondria associated 2	-2.27763	2.44425e-16	1.62779e-15	Down
79625	NDNF	neuron derived neurotrophic factor	-2.27694	1.01998e-05	3.24129e-05	Down
115123	MARCHF3	membrane associated ring-CH-type finger 3	-2.27634	1.18838e-06	4.11415e-06	Down
51309	ARMCX1	armadillo repeat containing X-linked 1	-2.27513	4.03275e-35	5.67767e-34	Down
26061	HACL1	2-hydroxyacyl-CoA lyase 1	-2.27512	8.66311e-40	1.42159e-38	Down
7407	VARS1	valyl-tRNA synthetase 1	-2.27405	5.49076e-93	2.2639e-91	Down
7035	TFPI	tissue factor pathway inhibitor	-2.27347	3.72664e-111	1.94519e-109	Down
10233	LRRC23	leucine rich repeat containing 23	-2.27298	1.4477e-08	5.85342e-08	Down
3155	HMGCL	3-hydroxy-3-methylglutaryl-CoA lyase	-2.27229	5.90398e-42	1.0218e-40	Down
64168	NECAB1	N-terminal EF-hand calcium binding protein 1	-2.27041	3.42977e-09	1.45699e-08	Down
201799	TMEM154	transmembrane protein 154	-2.27019	2.03733e-20	1.65021e-19	Down
8470	SORBS2	sorbin and SH3 domain containing 2	-2.26984	3.10898e-12	1.64289e-11	Down
10969	EBNA1BP2	EBNA1 binding protein 2	-2.26824	1.39634e-57	3.38747e-56	Down
55657	ZNF692	zinc finger protein 692	-2.26817	2.63388e-30	3.14622e-29	Down
56997	COQ8A	coenzyme Q8A	-2.26779	4.19154e-54	9.39077e-53	Down
60386	SLC25A19	solute carrier family 25 member 19	-2.26779	1.63155e-06	5.58828e-06	Down
79019	CENPM	centromere protein M	-2.26679	1.93898e-06	6.61126e-06	Down
647979	NORAD	non-coding RNA activated by DNA damage	-2.26472	5.84279e-114	3.18529e-112	Down
55137	FIGN	fidgetin, microtubule severing factor	-2.264	1.02609e-33	1.38501e-32	Down
158135	TTLL11	tubulin tyrosine ligase like 11	-2.26338	1.65203e-06	5.65643e-06	Down
100506844	GIHCG	GIHCG inhibitor of miR-200b/200a/429 expression	-2.26271	2.35282e-12	1.25207e-11	Down
51805	COQ3	coenzyme Q3, methyltransferase	-2.26243	2.41131e-06	8.15656e-06	Down
8420	SNHG3	small nucleolar RNA host gene 3	-2.26155	8.47397e-86	3.16781e-84	Down
54930	HAUS4	HAUS augmin like complex subunit 4	-2.26031	5.61537e-45	1.03645e-43	Down
654364	NME1-NME2	NME1-NME2 readthrough	-2.25859	2.01746e-05	6.21483e-05	Down
388962	BOLA3	bolA family member 3	-2.25691	1.05609e-14	6.39715e-14	Down
5820	PVT1	Pvt1 oncogene	-2.25546	2.82464e-19	2.17996e-18	Down
100506581	C16orf95	chromosome 16 open reading frame 95	-2.25504	9.2316e-06	2.9484e-05	Down
55840	EAF2	ELL associated factor 2	-2.25405	0.000114293	0.000324617	Down
282969	FUOM	fucose mutarotase	-2.25374	7.04845e-07	2.49215e-06	Down
81892	SLIRP	SRA stem-loop interacting RNA binding protein	-2.25144	1.67395e-24	1.62156e-23	Down
4953	ODC1	ornithine decarboxylase 1	-2.24607	2.17913e-72	6.89801e-71	Down
80021	TMEM62	transmembrane protein 62	-2.24523	9.40222e-12	4.81796e-11	Down
22949	PTGR1	prostaglandin reductase 1	-2.24197	4.85425e-45	8.99618e-44	Down
5329	PLAUR	plasminogen activator, urokinase receptor	-2.2411	6.88478e-87	2.60348e-85	Down
84842	HPDL	4-hydroxyphenylpyruvate dioxygenase like	-2.23887	8.80863e-12	4.51851e-11	Down
148534	TLCD4	TLC domain containing 4	-2.23878	7.8207e-22	6.68797e-21	Down
642636	RAD21L1	RAD21 cohesin complex component like 1	-2.23836	0.00471074	0.01047	Down
9829	DNAJC6	DnaJ heat shock protein family (Hsp40) member C6	-2.2369	1.36205e-21	1.15123e-20	Down
23376	UFL1	UFM1 specific ligase 1	-2.2369	8.34157e-62	2.19453e-60	Down
644524	NKX2-4	NK2 homeobox 4	-2.23643	0.00127836	0.00312715	Down
79828	METTL8	methyltransferase like 8	-2.23548	4.38105e-32	5.54726e-31	Down
55143	CDCA8	cell division cycle associated 8	-2.23457	1.42799e-39	2.32194e-38	Down
5025	P2RX4	purinergic receptor P2X 4	-2.23421	4.46702e-19	3.40333e-18	Down
435	ASL	argininosuccinate lyase	-2.23284	3.35324e-28	3.71601e-27	Down
23034	SAMD4A	sterile alpha motif domain containing 4A	-2.23252	1.25712e-43	2.25935e-42	Down
8479	HIRIP3	HIRA interacting protein 3	-2.23157	2.52928e-18	1.84671e-17	Down
5864	RAB3A	RAB3A, member RAS oncogene family	-2.22896	1.47499e-11	7.45702e-11	Down
286827	TRIM59	tripartite motif containing 59	-2.22388	3.43735e-23	3.11888e-22	Down
144577	C12orf66	chromosome 12 open reading frame 66	-2.22373	5.97292e-16	3.89969e-15	Down
9465	AKAP7	A-kinase anchoring protein 7	-2.2229	0.000557973	0.00144641	Down
2710	GK	glycerol kinase	-2.22281	1.30402e-06	4.5002e-06	Down
84986	ARHGAP19	Rho GTPase activating protein 19	-2.22064	3.72313e-31	4.58407e-30	Down
57522	SRGAP1	SLIT-ROBO Rho GTPase activating protein 1	-2.21865	1.32947e-36	1.97219e-35	Down
728730	MAP4K3-DT	MAP4K3 divergent transcript	-2.21786	2.26263e-09	9.76178e-09	Down
7368	UGT8	UDP glycosyltransferase 8	-2.21676	8.20188e-16	5.30554e-15	Down
728392	LOC728392	uncharacterized LOC728392	-2.21668	4.19447e-42	7.28501e-41	Down
5163	PDK1	pyruvate dehydrogenase kinase 1	-2.21622	3.36655e-82	1.2079e-80	Down
5454	POU3F2	POU class 3 homeobox 2	-2.2131	1.27277e-06	4.39856e-06	Down
145482	PTGR2	prostaglandin reductase 2	-2.21137	4.32652e-32	5.48175e-31	Down
30968	STOML2	stomatin like 2	-2.21131	1.83402e-85	6.83008e-84	Down
2948	GSTM4	glutathione S-transferase mu 4	-2.20852	5.71832e-16	3.74218e-15	Down
54843	SYTL2	synaptotagmin like 2	-2.20734	9.77218e-64	2.68236e-62	Down
4751	NEK2	NIMA related kinase 2	-2.20667	8.46029e-39	1.33689e-37	Down
9319	TRIP13	thyroid hormone receptor interactor 13	-2.20667	1.42534e-39	2.31954e-38	Down
80071	CCDC15	coiled-coil domain containing 15	-2.20554	6.26989e-07	2.22787e-06	Down
81491	GPR63	G protein-coupled receptor 63	-2.20541	7.05878e-15	4.31844e-14	Down
80759	KHDC1	KH domain containing 1	-2.20443	4.27373e-05	0.000127646	Down
5347	PLK1	polo like kinase 1	-2.20401	3.04561e-62	8.09935e-61	Down
55766	H2AJ	H2A.J histone	-2.20327	1.07315e-27	1.16106e-26	Down
26579	MYEOV	myeloma overexpressed	-2.20286	2.78562e-50	5.82841e-49	Down
4306	NR3C2	nuclear receptor subfamily 3 group C member 2	-2.1979	2.81312e-10	1.3006e-09	Down
2026	ENO2	enolase 2	-2.19586	1.91182e-88	7.34275e-87	Down
1796	DOK1	docking protein 1	-2.19585	6.02024e-11	2.92458e-10	Down
995	CDC25C	cell division cycle 25C	-2.19503	1.33127e-15	8.50784e-15	Down
83461	CDCA3	cell division cycle associated 3	-2.19325	5.19697e-25	5.11513e-24	Down
10112	KIF20A	kinesin family member 20A	-2.19322	9.81324e-71	3.03299e-69	Down
85028	SNHG12	small nucleolar RNA host gene 12	-2.19239	3.76309e-16	2.48167e-15	Down
2651	GCNT2	glucosaminyl (N-acetyl) transferase 2 (I blood group)	-2.19108	3.60653e-33	4.76325e-32	Down
80346	REEP4	receptor accessory protein 4	-2.19082	2.94387e-33	3.89854e-32	Down
85012	TCEAL3	transcription elongation factor A like 3	-2.18966	4.10034e-41	6.97947e-40	Down
197257	LDHD	lactate dehydrogenase D	-2.18934	5.38304e-06	1.7605e-05	Down
55222	LRRC20	leucine rich repeat containing 20	-2.18861	1.80909e-19	1.4067e-18	Down
6095	RORA	RAR related orphan receptor A	-2.18814	1.15202e-27	1.24502e-26	Down
3235	HOXD9	homeobox D9	-2.18736	4.82585e-12	2.51626e-11	Down
284086	NEK8	NIMA related kinase 8	-2.18431	8.26161e-08	3.16005e-07	Down
8123	PWAR5	Prader Willi/Angelman region RNA 5	-2.18395	5.57714e-07	1.99266e-06	Down
100506161	TAF1A-AS1	TAF1A antisense RNA 1	-2.18285	0.0136221	0.027556	Down
285313	IGSF10	immunoglobulin superfamily member 10	-2.18231	7.25089e-53	1.58824e-51	Down
104	ADARB1	adenosine deaminase RNA specific B1	-2.18174	6.85294e-30	8.08268e-29	Down
26084	ARHGEF26	Rho guanine nucleotide exchange factor 26	-2.18096	1.32465e-14	7.97471e-14	Down
253430	IPMK	inositol polyphosphate multikinase	-2.18088	4.40527e-45	8.17182e-44	Down
4643	MYO1E	myosin IE	-2.18059	1.85905e-90	7.40076e-89	Down
23552	CDK20	cyclin dependent kinase 20	-2.17891	0.00257717	0.00598432	Down
3148	HMGB2	high mobility group box 2	-2.17848	3.74906e-80	1.30923e-78	Down
387103	CENPW	centromere protein W	-2.17784	2.12525e-15	1.34505e-14	Down
10056	FARSB	phenylalanyl-tRNA synthetase subunit beta	-2.1764	2.94865e-57	7.08326e-56	Down
84058	WDR54	WD repeat domain 54	-2.17427	7.78744e-54	1.73678e-52	Down
8738	CRADD	CASP2 and RIPK1 domain containing adaptor with death domain	-2.17374	5.69772e-12	2.96064e-11	Down
10797	MTHFD2	methylenetetrahydrofolate dehydrogenase (NADP+ dependent) 2, methenyltetrahydrofolate cyclohydrolase	-2.17353	5.4812e-84	2.0145e-82	Down
36	ACADSB	acyl-CoA dehydrogenase short/branched chain	-2.17327	6.71722e-26	6.78498e-25	Down
10810	WASF3	WASP family member 3	-2.1719	1.77494e-29	2.06002e-28	Down
2224	FDPS	farnesyl diphosphate synthase	-2.17158	8.05273e-77	2.6878e-75	Down
1827	RCAN1	regulator of calcineurin 1	-2.17031	1.66632e-32	2.15011e-31	Down
292	SLC25A5	solute carrier family 25 member 5	-2.16712	1.60219e-95	6.89573e-94	Down
57291	DANCR	differentiation antagonizing non-protein coding RNA	-2.16706	7.04349e-27	7.38044e-26	Down
57001	SDHAF3	succinate dehydrogenase complex assembly factor 3	-2.1658	4.23227e-15	2.63189e-14	Down
902	CCNH	cyclin H	-2.16523	1.37376e-54	3.08836e-53	Down
55093	WDYHV1	WDYHV motif containing 1	-2.16508	1.32273e-16	8.89647e-16	Down
26056	RAB11FIP5	RAB11 family interacting protein 5	-2.16431	9.26682e-79	3.21326e-77	Down
195827	PRXL2C	peroxiredoxin like 2C	-2.1642	1.99358e-11	1.00118e-10	Down
54584	GNB1L	G protein subunit beta 1 like	-2.16348	5.17891e-13	2.85831e-12	Down
441208	ZNRF2P1	zinc and ring finger 2 pseudogene 1	-2.16325	0.01003	0.0209036	Down
4714	NDUFB8	NADH:ubiquinone oxidoreductase subunit B8	-2.16314	3.42773e-61	8.95774e-60	Down
4257	MGST1	microsomal glutathione S-transferase 1	-2.16292	3.31798e-39	5.32451e-38	Down
65018	PINK1	PTEN induced kinase 1	-2.16222	2.50257e-67	7.22285e-66	Down
9804	TOMM20	translocase of outer mitochondrial membrane 20	-2.16051	5.06804e-74	1.63326e-72	Down
85395	FAM207A	family with sequence similarity 207 member A	-2.16034	6.01732e-22	5.17511e-21	Down
5984	RFC4	replication factor C subunit 4	-2.15826	2.68076e-29	3.09486e-28	Down
440	ASNS	asparagine synthetase (glutamine-hydrolyzing)	-2.15763	4.82145e-46	9.15143e-45	Down
130502	TTC32	tetratricopeptide repeat domain 32	-2.15761	0.000501484	0.00130949	Down
57409	MIF4GD	MIF4G domain containing	-2.15718	3.37555e-12	1.77896e-11	Down
5922	RASA2	RAS p21 protein activator 2	-2.15582	9.9785e-26	1.0007e-24	Down
10980	COPS6	COP9 signalosome subunit 6	-2.15422	4.76847e-63	1.29441e-61	Down
64359	NXN	nucleoredoxin	-2.15316	4.66487e-62	1.2372e-60	Down
54680	ZNHIT6	zinc finger HIT-type containing 6	-2.15166	1.76744e-41	3.03215e-40	Down
23173	METAP1	methionyl aminopeptidase 1	-2.14765	2.49705e-58	6.16442e-57	Down
9532	BAG2	BAG cochaperone 2	-2.14742	2.82322e-32	3.61203e-31	Down
6576	SLC25A1	solute carrier family 25 member 1	-2.14721	3.92781e-67	1.13197e-65	Down
1601	DAB2	DAB adaptor protein 2	-2.14698	2.53788e-90	1.00827e-88	Down
84260	TCHP	trichoplein keratin filament binding	-2.1453	2.32082e-17	1.62267e-16	Down
115703	ARHGAP33	Rho GTPase activating protein 33	-2.14363	1.61816e-08	6.51847e-08	Down
375444	C5orf34	chromosome 5 open reading frame 34	-2.14315	1.71984e-13	9.76386e-13	Down
8804	CREG1	cellular repressor of E1A stimulated genes 1	-2.14289	4.64857e-29	5.30423e-28	Down
80237	ELL3	elongation factor for RNA polymerase II 3	-2.14286	0.0025554	0.005938	Down
5325	PLAGL1	PLAG1 like zinc finger 1	-2.1427	5.41574e-33	7.09542e-32	Down
219749	ZNF25	zinc finger protein 25	-2.14014	1.42877e-15	9.11017e-15	Down
11062	DUS4L	dihydrouridine synthase 4 like	-2.13961	7.66588e-12	3.94573e-11	Down
158228	FAM201A	family with sequence similarity 201 member A	-2.1395	0.000662256	0.00169724	Down
2318	FLNC	filamin C	-2.13782	1.10536e-101	5.12855e-100	Down
84614	ZBTB37	zinc finger and BTB domain containing 37	-2.13781	1.94705e-30	2.33147e-29	Down
51275	MAPKAPK5-AS1	MAPKAPK5 antisense RNA 1	-2.13743	5.13425e-18	3.69102e-17	Down
1789	DNMT3B	DNA methyltransferase 3 beta	-2.13702	1.01278e-10	4.8468e-10	Down
475	ATOX1	antioxidant 1 copper chaperone	-2.13665	5.98205e-31	7.31487e-30	Down
287	ANK2	ankyrin 2	-2.13663	6.12445e-17	4.19541e-16	Down
767846	PFN1P2	profilin 1 pseudogene 2	-2.13441	6.56977e-05	0.000192044	Down
730101	LOC730101	uncharacterized LOC730101	-2.13227	1.70985e-10	8.04736e-10	Down
100506860	LINC00513	long intergenic non-protein coding RNA 513	-2.13162	0.00710647	0.0152896	Down
4860	PNP	purine nucleoside phosphorylase	-2.13037	8.79077e-36	1.26579e-34	Down
6697	SPR	sepiapterin reductase	-2.13029	1.65393e-18	1.2226e-17	Down
29922	NME7	NME/NM23 family member 7	-2.13011	4.74405e-26	4.80675e-25	Down
4085	MAD2L1	mitotic arrest deficient 2 like 1	-2.12567	7.56214e-48	1.49611e-46	Down
9353	SLIT2	slit guidance ligand 2	-2.12353	3.18331e-36	4.66585e-35	Down
22875	ENPP4	ectonucleotide pyrophosphatase/phosphodiesterase 4	-2.12339	8.9655e-09	3.68111e-08	Down
126382	NR2C2AP	nuclear receptor 2C2 associated protein	-2.12249	3.40461e-10	1.56448e-09	Down
28234	SLCO1B3	solute carrier organic anion transporter family member 1B3	-2.12202	2.27193e-16	1.5156e-15	Down
152559	PAQR3	progestin and adipoQ receptor family member 3	-2.12012	3.19413e-26	3.25652e-25	Down
5425	POLD2	DNA polymerase delta 2, accessory subunit	-2.12004	1.31085e-75	4.30212e-74	Down
9265	CYTH3	cytohesin 3	-2.11974	2.15831e-34	2.97674e-33	Down
10939	AFG3L2	AFG3 like matrix AAA peptidase subunit 2	-2.11914	7.42818e-67	2.13449e-65	Down
7205	TRIP6	thyroid hormone receptor interactor 6	-2.11867	1.5875e-68	4.72065e-67	Down
134637	ADAT2	adenosine deaminase tRNA specific 2	-2.11747	2.74473e-17	1.91293e-16	Down
254225	RNF169	ring finger protein 169	-2.11656	1.84804e-39	2.99008e-38	Down
100128893	GATA6-AS1	GATA6 antisense RNA 1 (head to head)	-2.11326	0.00824532	0.0174679	Down
81620	CDT1	chromatin licensing and DNA replication factor 1	-2.11264	7.07885e-48	1.40191e-46	Down
84129	ACAD11	acyl-CoA dehydrogenase family member 11	-2.11264	7.08101e-32	8.90275e-31	Down
64374	SIL1	SIL1 nucleotide exchange factor	-2.11232	4.13223e-40	6.84958e-39	Down
6676	SPAG4	sperm associated antigen 4	-2.11056	2.76795e-24	2.64865e-23	Down
54541	DDIT4	DNA damage inducible transcript 4	-2.11047	1.4986e-81	5.31853e-80	Down
11004	KIF2C	kinesin family member 2C	-2.10978	1.46337e-65	4.12644e-64	Down
23499	MACF1	microtubule actin crosslinking factor 1	-2.10954	2.76996e-91	1.11629e-89	Down
126272	EID2B	EP300 interacting inhibitor of differentiation 2B	-2.10934	5.4013e-05	0.000159647	Down
1185	CLCN6	chloride voltage-gated channel 6	-2.10925	1.00605e-36	1.49923e-35	Down
10589	DRAP1	DR1 associated protein 1	-2.10916	1.34962e-89	5.30815e-88	Down
203859	ANO5	anoctamin 5	-2.10855	3.02289e-12	1.59782e-11	Down
983	CDK1	cyclin dependent kinase 1	-2.10842	2.22856e-59	5.61459e-58	Down
10058	ABCB6	ATP binding cassette subfamily B member 6 (Langereis blood group)	-2.10826	6.58877e-16	4.29177e-15	Down
7272	TTK	TTK protein kinase	-2.10781	3.16693e-43	5.65551e-42	Down
6446	SGK1	serum/glucocorticoid regulated kinase 1	-2.10737	9.29149e-77	3.09601e-75	Down
332	BIRC5	baculoviral IAP repeat containing 5	-2.10713	1.26853e-32	1.64658e-31	Down
5881	RAC3	Rac family small GTPase 3	-2.10528	1.53745e-30	1.8489e-29	Down
84253	GARNL3	GTPase activating Rap/RanGAP domain like 3	-2.10525	3.46001e-05	0.000104039	Down
100996928	FMC1-LUC7L2	FMC1-LUC7L2 readthrough	-2.10497	1.31462e-05	4.13275e-05	Down
890	CCNA2	cyclin A2	-2.10299	1.7918e-38	2.79984e-37	Down
2947	GSTM3	glutathione S-transferase mu 3	-2.10237	4.75841e-58	1.1659e-56	Down
4124	MAN2A1	mannosidase alpha class 2A member 1	-2.1021	1.15634e-69	3.49144e-68	Down
4825	NKX6-1	NK6 homeobox 1	-2.10204	2.54437e-07	9.32856e-07	Down
157567	ANKRD46	ankyrin repeat domain 46	-2.10037	1.06359e-12	5.75413e-12	Down
79809	TTC21B	tetratricopeptide repeat domain 21B	-2.10019	1.65559e-25	1.6477e-24	Down
729440	CCDC61	coiled-coil domain containing 61	-2.10009	3.84352e-13	2.1351e-12	Down
9497	SLC4A7	solute carrier family 4 member 7	-2.09951	3.99978e-83	1.46182e-81	Down
54903	MKS1	MKS transition zone complex subunit 1	-2.09671	1.56071e-18	1.155e-17	Down
7298	TYMS	thymidylate synthetase	-2.09464	7.42881e-73	2.36685e-71	Down
10081	PDCD7	programmed cell death 7	-2.09401	9.52203e-30	1.11636e-28	Down
1212	CLTB	clathrin light chain B	-2.09327	9.66571e-26	9.70328e-25	Down
1016	CDH18	cadherin 18	-2.09294	1.13605e-09	5.02504e-09	Down
338811	TAFA2	TAFA chemokine like family member 2	-2.09243	3.01221e-16	1.99385e-15	Down
645332	FAM86C2P	family with sequence similarity 86, member A pseudogene	-2.09122	0.000906614	0.00227099	Down
6450	SH3BGR	SH3 domain binding glutamate rich protein	-2.09053	0.0115996	0.0238806	Down
11346	SYNPO	synaptopodin	-2.09039	1.02824e-46	1.9804e-45	Down
8630	HSD17B6	hydroxysteroid 17-beta dehydrogenase 6	-2.09031	0.00464219	0.0103355	Down
57698	SHTN1	shootin 1	-2.09025	1.34586e-30	1.62247e-29	Down
4154	MBNL1	muscleblind like splicing regulator 1	-2.08921	4.82202e-82	1.72381e-80	Down
5558	PRIM2	DNA primase subunit 2	-2.0862	4.44964e-34	6.07714e-33	Down
55609	ZNF280C	zinc finger protein 280C	-2.08551	8.80856e-12	4.51851e-11	Down
642846	LOC642846	DEAD/H (Asp-Glu-Ala-Asp/His) box polypeptide 11-like	-2.08498	1.50951e-09	6.59814e-09	Down
23200	ATP11B	ATPase phospholipid transporting 11B (putative)	-2.08388	4.1602e-47	8.09199e-46	Down
7546	ZIC2	Zic family member 2	-2.08375	2.02358e-10	9.4559e-10	Down
101927821	LINC01425	long intergenic non-protein coding RNA 1425	-2.08333	4.74941e-24	4.50299e-23	Down
10656	KHDRBS3	KH RNA binding domain containing, signal transduction associated 3	-2.0831	4.31988e-12	2.26327e-11	Down
284023	RNF227	ring finger protein 227	-2.07971	2.61566e-07	9.58635e-07	Down
128239	IQGAP3	IQ motif containing GTPase activating protein 3	-2.07933	4.12434e-45	7.65793e-44	Down
6241	RRM2	ribonucleotide reductase regulatory subunit M2	-2.07882	7.95526e-56	1.84988e-54	Down
9052	GPRC5A	G protein-coupled receptor class C group 5 member A	-2.0782	1.96174e-84	7.25069e-83	Down
100287216	SH3RF3-AS1	SH3RF3 antisense RNA 1	-2.07517	4.74301e-06	1.55924e-05	Down
55071	C9orf40	chromosome 9 open reading frame 40	-2.07401	2.62361e-17	1.82916e-16	Down
2012	EMP1	epithelial membrane protein 1	-2.0713	1.66676e-87	6.35181e-86	Down
10272	FSTL3	follistatin like 3	-2.06914	1.4464e-14	8.68635e-14	Down
54935	DUSP23	dual specificity phosphatase 23	-2.06894	3.40473e-06	1.13564e-05	Down
56954	NIT2	nitrilase family member 2	-2.0663	1.99893e-22	1.74982e-21	Down
10641	NPRL2	NPR2 like, GATOR1 complex subunit	-2.06552	4.58292e-16	3.01321e-15	Down
79590	MRPL24	mitochondrial ribosomal protein L24	-2.0651	6.70777e-38	1.02769e-36	Down
64403	CDH24	cadherin 24	-2.06445	1.16507e-26	1.20727e-25	Down
79845	RNF122	ring finger protein 122	-2.06234	9.79033e-05	0.000280095	Down
65983	GRAMD2B	GRAM domain containing 2B	-2.06168	8.16538e-11	3.93261e-10	Down
9361	LONP1	lon peptidase 1, mitochondrial	-2.06091	9.46498e-75	3.07041e-73	Down
100507599	LOC100507599	uncharacterized LOC100507599	-2.06041	0.000647063	0.0016609	Down
57716	PRX	periaxin	-2.05999	5.51287e-09	2.31187e-08	Down
79080	CCDC86	coiled-coil domain containing 86	-2.05788	5.70923e-39	9.09491e-38	Down
6936	GCFC2	GC-rich sequence DNA-binding factor 2	-2.05775	1.959e-28	2.19324e-27	Down
154007	SNRNP48	small nuclear ribonucleoprotein U11/U12 subunit 48	-2.05696	7.14916e-34	9.70999e-33	Down
100505616	SNHG21	small nucleolar RNA host gene 21	-2.05673	0.00090628	0.00227044	Down
1615	DARS1	aspartyl-tRNA synthetase 1	-2.05642	3.59618e-76	1.1902e-74	Down
409	ARRB2	arrestin beta 2	-2.05473	3.45312e-32	4.39501e-31	Down
662	BNIP1	BCL2 interacting protein 1	-2.05402	6.04576e-15	3.72073e-14	Down
50507	NOX4	NADPH oxidase 4	-2.0534	4.6139e-06	1.51857e-05	Down
4646	MYO6	myosin VI	-2.0522	2.54532e-56	6.01136e-55	Down
2743	GLRB	glycine receptor beta	-2.05177	7.80977e-11	3.76688e-10	Down
23243	ANKRD28	ankyrin repeat domain 28	-2.0515	1.38362e-73	4.42983e-72	Down
147727	ILF3-DT	ILF3 divergent transcript	-2.05048	5.92386e-14	3.46326e-13	Down
143244	EIF5AL1	eukaryotic translation initiation factor 5A like 1	-2.04984	1.24024e-11	6.30593e-11	Down
100505666	DCST1-AS1	DCST1 antisense RNA 1	-2.04981	0.00285889	0.00659325	Down
201161	CENPV	centromere protein V	-2.04874	8.8954e-15	5.41169e-14	Down
439949	PRKCQ-AS1	PRKCQ antisense RNA 1	-2.04831	0.0106803	0.0221344	Down
221908	PPP1R35	protein phosphatase 1 regulatory subunit 35	-2.04643	1.7975e-26	1.85088e-25	Down
3418	IDH2	isocitrate dehydrogenase (NADP(+)) 2	-2.04586	1.4742e-30	1.77501e-29	Down
1622	DBI	diazepam binding inhibitor, acyl-CoA binding protein	-2.04565	8.49906e-40	1.39701e-38	Down
9212	AURKB	aurora kinase B	-2.04347	9.28076e-50	1.91529e-48	Down
10105	PPIF	peptidylprolyl isomerase F	-2.04317	1.74923e-56	4.14117e-55	Down
25891	PAMR1	peptidase domain containing associated with muscle regeneration 1	-2.04228	6.02962e-58	1.47186e-56	Down
6721	SREBF2	sterol regulatory element binding transcription factor 2	-2.04212	3.87331e-71	1.20472e-69	Down
54468	MIOS	meiosis regulator for oocyte development	-2.04149	1.77853e-22	1.56316e-21	Down
8819	SAP30	Sin3A associated protein 30	-2.04026	5.9434e-14	3.47365e-13	Down
653583	PHLDB3	pleckstrin homology like domain family B member 3	-2.0398	6.54779e-13	3.59091e-12	Down
51134	CEP83	centrosomal protein 83	-2.03855	2.43531e-15	1.53683e-14	Down
51011	FAHD2A	fumarylacetoacetate hydrolase domain containing 2A	-2.03763	7.67841e-24	7.21381e-23	Down
1163	CKS1B	CDC28 protein kinase regulatory subunit 1B	-2.03706	7.95734e-42	1.36992e-40	Down
4528	MTIF2	mitochondrial translational initiation factor 2	-2.03457	2.74093e-41	4.67769e-40	Down
11285	B4GALT7	beta-1,4-galactosyltransferase 7	-2.03453	2.86804e-38	4.44966e-37	Down
10620	ARID3B	AT-rich interaction domain 3B	-2.0345	6.36581e-11	3.08559e-10	Down
467	ATF3	activating transcription factor 3	-2.03449	1.01015e-06	3.52449e-06	Down
1737	DLAT	dihydrolipoamide S-acetyltransferase	-2.03429	7.63808e-39	1.21184e-37	Down
51526	OSER1	oxidative stress responsive serine rich 1	-2.03339	1.36374e-32	1.76899e-31	Down
84791	LINC00467	long intergenic non-protein coding RNA 467	-2.03331	1.85925e-07	6.91223e-07	Down
100996724	LOC100996724	phosphodiesterase 4D interacting protein-like	-2.03293	4.09984e-30	4.88249e-29	Down
55364	IMPACT	impact RWD domain protein	-2.03289	8.26513e-36	1.19186e-34	Down
7443	VRK1	VRK serine/threonine kinase 1	-2.03156	1.20473e-21	1.02267e-20	Down
100	ADA	adenosine deaminase	-2.03028	1.20616e-17	8.53666e-17	Down
57486	NLN	neurolysin	-2.02896	3.08146e-30	3.67416e-29	Down
79587	CARS2	cysteinyl-tRNA synthetase 2, mitochondrial	-2.02848	1.3415e-13	7.66917e-13	Down
254251	LCORL	ligand dependent nuclear receptor corepressor like	-2.02724	4.25323e-14	2.50597e-13	Down
51550	CINP	cyclin dependent kinase 2 interacting protein	-2.02657	2.17033e-18	1.59233e-17	Down
653784	MZT2A	mitotic spindle organizing protein 2A	-2.02601	1.64779e-29	1.91472e-28	Down
387104	SOGA3	SOGA family member 3	-2.02591	2.03696e-32	2.62146e-31	Down
1164	CKS2	CDC28 protein kinase regulatory subunit 2	-2.0253	2.44606e-30	2.92365e-29	Down
399512	SLC25A35	solute carrier family 25 member 35	-2.02364	1.01971e-11	5.21575e-11	Down
8192	CLPP	caseinolytic mitochondrial matrix peptidase proteolytic subunit	-2.02347	6.51939e-35	9.11321e-34	Down
83642	SELENOO	selenoprotein O	-2.02089	4.51215e-16	2.96768e-15	Down
7347	UCHL3	ubiquitin C-terminal hydrolase L3	-2.02028	7.98446e-24	7.49417e-23	Down
3091	HIF1A	hypoxia inducible factor 1 subunit alpha	-2.0185	7.38766e-83	2.685e-81	Down
54995	OXSM	3-oxoacyl-ACP synthase, mitochondrial	-2.0182	1.84068e-16	1.23294e-15	Down
89781	HPS4	HPS4 biogenesis of lysosomal organelles complex 3 subunit 2	-2.01813	3.01265e-32	3.84937e-31	Down
8575	PRKRA	protein activator of interferon induced protein kinase EIF2AK2	-2.0181	1.46233e-28	1.64562e-27	Down
64859	NABP1	nucleic acid binding protein 1	-2.01789	5.34778e-25	5.25829e-24	Down
56935	SMCO4	single-pass membrane protein with coiled-coil domains 4	-2.01594	2.7908e-07	1.02016e-06	Down
89978	DPH6	diphthamine biosynthesis 6	-2.01591	1.32724e-10	6.29949e-10	Down
148206	ZNF714	zinc finger protein 714	-2.0158	6.92976e-12	3.57434e-11	Down
84836	ABHD14B	abhydrolase domain containing 14B	-2.0155	4.20943e-69	1.25936e-67	Down
193629	LINC00189	long intergenic non-protein coding RNA 189	-2.01537	2.827e-05	8.582e-05	Down
129880	BBS5	Bardet-Biedl syndrome 5	-2.01471	7.31413e-06	2.35865e-05	Down
55139	ANKZF1	ankyrin repeat and zinc finger peptidyl tRNA hydrolase 1	-2.01447	1.51027e-48	3.04007e-47	Down
1060	CENPC	centromere protein C	-2.01389	5.76519e-15	3.55587e-14	Down
51121	RPL26L1	ribosomal protein L26 like 1	-2.01351	3.29441e-23	2.99057e-22	Down
740	MRPL49	mitochondrial ribosomal protein L49	-2.01257	3.36563e-50	7.00464e-49	Down
81610	FAM83D	family with sequence similarity 83 member D	-2.01208	2.09503e-29	2.42722e-28	Down
100859930	HEIH	hepatocellular carcinoma up-regulated EZH2-associated long non-coding RNA	-2.01193	5.44962e-15	3.36864e-14	Down
345643	MCIDAS	multiciliate differentiation and DNA synthesis associated cell cycle protein	-2.01002	0.021085	0.0410245	Down
22974	TPX2	TPX2 microtubule nucleation factor	-2.00985	7.43569e-78	2.54238e-76	Down
3939	LDHA	lactate dehydrogenase A	-2.00966	4.84976e-89	1.88105e-87	Down
8462	KLF11	Kruppel like factor 11	-2.00915	2.51007e-10	1.1646e-09	Down
81622	UNC93B1	unc-93 homolog B1, TLR signaling regulator	-2.00853	1.81346e-24	1.75411e-23	Down
83594	NUDT12	nudix hydrolase 12	-2.0075	4.78657e-23	4.31319e-22	Down
57176	VARS2	valyl-tRNA synthetase 2, mitochondrial	-2.00725	3.18594e-28	3.53661e-27	Down
9456	HOMER1	homer scaffold protein 1	-2.00638	7.90953e-12	4.0658e-11	Down
6809	STX3	syntaxin 3	-2.00502	2.74723e-27	2.93187e-26	Down
9088	PKMYT1	protein kinase, membrane associated tyrosine/threonine 1	-2.00497	1.35262e-07	5.0914e-07	Down
10024	TROAP	trophinin associated protein	-2.00183	3.16453e-24	3.01637e-23	Down
23361	ZNF629	zinc finger protein 629	2.00239	2.9049e-39	4.66925e-38	Up
105376382	LINC02657	long intergenic non-protein coding RNA 2657	2.00342	1.31327e-08	5.32634e-08	Up
1857	DVL3	dishevelled segment polarity protein 3	2.00393	5.55515e-68	1.62968e-66	Up
79607	FAM118B	family with sequence similarity 118 member B	2.00409	9.61288e-11	4.60489e-10	Up
23129	PLXND1	plexin D1	2.00484	3.32286e-77	1.1186e-75	Up
79903	NAA60	N-alpha-acetyltransferase 60, NatF catalytic subunit	2.00511	2.56229e-15	1.61437e-14	Up
56128	PCDHB8	protocadherin beta 8	2.00588	0.00163934	0.00393368	Up
8760	CDS2	CDP-diacylglycerol synthase 2	2.00636	4.21521e-51	8.90502e-50	Up
6477	SIAH1	siah E3 ubiquitin protein ligase 1	2.00664	1.01619e-18	7.61211e-18	Up
9114	ATP6V0D1	ATPase H+ transporting V0 subunit d1	2.00726	1.07459e-41	1.84837e-40	Up
8303	SNN	stannin	2.00768	1.39647e-12	7.51498e-12	Up
202	CRYBG1	crystallin beta-gamma domain containing 1	2.00782	2.73787e-19	2.11549e-18	Up
150737	TTC30B	tetratricopeptide repeat domain 30B	2.00974	8.28003e-05	0.000239012	Up
59285	CACNG6	calcium voltage-gated channel auxiliary subunit gamma 6	2.00986	1.40472e-05	4.39977e-05	Up
6583	SLC22A4	solute carrier family 22 member 4	2.01026	3.68493e-06	1.22369e-05	Up
5051	PAFAH2	platelet activating factor acetylhydrolase 2	2.01052	5.33464e-16	3.49458e-15	Up
22882	ZHX2	zinc fingers and homeoboxes 2	2.01226	4.97302e-28	5.45864e-27	Up
6482	ST3GAL1	ST3 beta-galactoside alpha-2,3-sialyltransferase 1	2.01233	5.80019e-49	1.17598e-47	Up
51380	CSAD	cysteine sulfinic acid decarboxylase	2.01259	8.52163e-09	3.50633e-08	Up
3213	HOXB3	homeobox B3	2.01324	1.95306e-25	1.94277e-24	Up
22821	RASA3	RAS p21 protein activator 3	2.01389	5.99639e-50	1.2401e-48	Up
114819	CROCCP3	CROCC pseudogene 3	2.01414	1.20955e-06	4.1832e-06	Up
669	BPGM	bisphosphoglycerate mutase	2.01565	4.6906e-18	3.38074e-17	Up
4204	MECP2	methyl-CpG binding protein 2	2.01591	1.64359e-46	3.15011e-45	Up
1375	CPT1B	carnitine palmitoyltransferase 1B	2.01671	5.00675e-15	3.10172e-14	Up
7726	TRIM26	tripartite motif containing 26	2.01709	1.29923e-24	1.26231e-23	Up
285193	DUSP28	dual specificity phosphatase 28	2.01732	5.95666e-05	0.000175297	Up
23236	PLCB1	phospholipase C beta 1	2.01747	1.26837e-31	1.58252e-30	Up
1739	DLG1	discs large MAGUK scaffold protein 1	2.01812	4.32817e-68	1.27353e-66	Up
6934	TCF7L2	transcription factor 7 like 2	2.01922	1.81291e-15	1.15146e-14	Up
128272	ARHGEF19	Rho guanine nucleotide exchange factor 19	2.01957	4.3877e-06	1.44752e-05	Up
4582	MUC1	mucin 1, cell surface associated	2.01959	1.20232e-06	4.15948e-06	Up
85451	UNK	unk zinc finger	2.01969	1.58558e-23	1.46166e-22	Up
197407	ZNF48	zinc finger protein 48	2.01986	5.27372e-14	3.09146e-13	Up
103091866	LINC01145	long intergenic non-protein coding RNA 1145	2.02036	2.08986e-05	6.42978e-05	Up
100507002	LOC100507002	uncharacterized LOC100507002	2.02186	0.000199643	0.000549614	Up
101930085	LOC101930085	uncharacterized LOC101930085	2.02268	2.69797e-08	1.07079e-07	Up
440138	ALG11	ALG11 alpha-1,2-mannosyltransferase	2.0256	4.88447e-31	5.99516e-30	Up
9371	KIF3B	kinesin family member 3B	2.02715	5.81475e-61	1.51353e-59	Up
138050	HGSNAT	heparan-alpha-glucosaminide N-acetyltransferase	2.0272	6.61454e-42	1.14275e-40	Up
116113	FOXP4	forkhead box P4	2.0278	2.52874e-57	6.08946e-56	Up
157506	RDH10	retinol dehydrogenase 10	2.03014	1.04483e-07	3.9648e-07	Up
56121	PCDHB15	protocadherin beta 15	2.03038	1.40326e-06	4.83079e-06	Up
63926	ANKEF1	ankyrin repeat and EF-hand domain containing 1	2.03072	7.34129e-07	2.59137e-06	Up
5063	PAK3	p21 (RAC1) activated kinase 3	2.03141	2.97918e-37	4.49765e-36	Up
129303	TMEM150A	transmembrane protein 150A	2.03189	7.46993e-12	3.8479e-11	Up
101929147	WARS2-AS1	WARS2 antisense RNA 1	2.03265	7.89913e-10	3.53301e-09	Up
29907	SNX15	sorting nexin 15	2.03321	9.03599e-11	4.33701e-10	Up
54880	BCOR	BCL6 corepressor	2.0336	1.67474e-36	2.47689e-35	Up
157285	PRAG1	PEAK1 related, kinase-activating pseudokinase 1	2.03548	8.79986e-43	1.55311e-41	Up
22846	VASH1	vasohibin 1	2.03589	5.49905e-23	4.94386e-22	Up
9900	SV2A	synaptic vesicle glycoprotein 2A	2.03628	7.36192e-16	4.77321e-15	Up
9636	ISG15	ISG15 ubiquitin like modifier	2.0363	3.51853e-07	1.27737e-06	Up
59283	CACNG8	calcium voltage-gated channel auxiliary subunit gamma 8	2.03793	4.5588e-33	5.98869e-32	Up
4615	MYD88	MYD88 innate immune signal transduction adaptor	2.0422	3.86826e-18	2.80142e-17	Up
56983	POGLUT1	protein O-glucosyltransferase 1	2.04254	5.35917e-21	4.45297e-20	Up
51320	MEX3C	mex-3 RNA binding family member C	2.04268	7e-56	1.63304e-54	Up
80818	ZNF436	zinc finger protein 436	2.04314	6.69743e-32	8.44754e-31	Up
23067	SETD1B	SET domain containing 1B, histone lysine methyltransferase	2.04411	6.37183e-34	8.67223e-33	Up
25805	BAMBI	BMP and activin membrane bound inhibitor	2.04422	4.1832e-06	1.38238e-05	Up
6536	SLC6A9	solute carrier family 6 member 9	2.04445	3.37975e-09	1.43636e-08	Up
4325	MMP16	matrix metallopeptidase 16	2.04562	1.08778e-44	1.99895e-43	Up
221477	C6orf89	chromosome 6 open reading frame 89	2.04583	2.7523e-64	7.6187e-63	Up
4144	MAT2A	methionine adenosyltransferase 2A	2.04687	3.84365e-71	1.19739e-69	Up
2241	FER	FER tyrosine kinase	2.04689	4.68204e-28	5.14212e-27	Up
9618	TRAF4	TNF receptor associated factor 4	2.04737	3.00728e-33	3.97983e-32	Up
57332	CBX8	chromobox 8	2.04941	6.79504e-08	2.61746e-07	Up
27072	VPS41	VPS41 subunit of HOPS complex	2.04996	1.4155e-55	3.26831e-54	Up
9149	DYRK1B	dual specificity tyrosine phosphorylation regulated kinase 1B	2.05015	8.85598e-16	5.71735e-15	Up
5326	PLAGL2	PLAG1 like zinc finger 2	2.05036	5.76107e-39	9.17006e-38	Up
126308	MOB3A	MOB kinase activator 3A	2.05046	1.93689e-46	3.69781e-45	Up
9440	MED17	mediator complex subunit 17	2.05285	1.29552e-19	1.01379e-18	Up
2896	GRN	granulin precursor	2.05385	3.84588e-88	1.47133e-86	Up
9267	CYTH1	cytohesin 1	2.05438	3.22262e-21	2.70172e-20	Up
2191	FAP	fibroblast activation protein alpha	2.05442	9.68638e-22	8.25108e-21	Up
84875	PARP10	poly(ADP-ribose) polymerase family member 10	2.0559	1.90089e-21	1.60184e-20	Up
3397	ID1	inhibitor of DNA binding 1, HLH protein	2.05643	1.06577e-58	2.65441e-57	Up
64285	RHBDF1	rhomboid 5 homolog 1	2.05729	1.03606e-15	6.66681e-15	Up
4756	NEO1	neogenin 1	2.0588	6.96122e-46	1.31493e-44	Up
56895	AGPAT4	1-acylglycerol-3-phosphate O-acyltransferase 4	2.0599	1.64484e-77	5.58506e-76	Up
728577	CNTNAP3B	contactin associated protein family member 3B	2.06008	6.56218e-23	5.88079e-22	Up
5796	PTPRK	protein tyrosine phosphatase receptor type K	2.06013	6.85076e-63	1.84942e-61	Up
10475	TRIM38	tripartite motif containing 38	2.06158	5.65986e-27	5.96245e-26	Up
55223	TRIM62	tripartite motif containing 62	2.06358	1.202e-30	1.45172e-29	Up
100130027	LOC100130027	uncharacterized LOC100130027	2.06371	2.39689e-11	1.19637e-10	Up
84516	DCTN5	dynactin subunit 5	2.06592	2.00552e-48	4.01226e-47	Up
8837	CFLAR	CASP8 and FADD like apoptosis regulator	2.06678	2.20816e-38	3.44494e-37	Up
63939	FAM217B	family with sequence similarity 217 member B	2.06703	7.71006e-23	6.8812e-22	Up
85450	ITPRIP	inositol 1,4,5-trisphosphate receptor interacting protein	2.06736	9.5098e-58	2.31562e-56	Up
386627	SAP30L-AS1	SAP30L antisense RNA 1 (head to head)	2.06758	9.86637e-07	3.44428e-06	Up
2069	EREG	epiregulin	2.06759	8.50524e-27	8.86478e-26	Up
4091	SMAD6	SMAD family member 6	2.06855	1.08457e-20	8.8987e-20	Up
10964	IFI44L	interferon induced protein 44 like	2.07168	2.99289e-19	2.308e-18	Up
64857	PLEKHG2	pleckstrin homology and RhoGEF domain containing G2	2.07292	2.83139e-33	3.75465e-32	Up
79683	ZDHHC14	zinc finger DHHC-type palmitoyltransferase 14	2.07457	4.52684e-18	3.26512e-17	Up
5480	PPIC	peptidylprolyl isomerase C	2.07731	1.39886e-26	1.448e-25	Up
5514	PPP1R10	protein phosphatase 1 regulatory subunit 10	2.07884	2.98035e-44	5.41596e-43	Up
105373853	MYOSLID	myocardin-induced smooth muscle lncRNA, inducer of differentiation	2.08047	0.00107659	0.00266614	Up
8428	STK24	serine/threonine kinase 24	2.08113	2.10461e-60	5.44204e-59	Up
5873	RAB27A	RAB27A, member RAS oncogene family	2.08147	2.33824e-26	2.39636e-25	Up
132241	RPL32P3	ribosomal protein L32 pseudogene 3	2.0816	1.40067e-06	4.82273e-06	Up
84517	ACTRT3	actin related protein T3	2.08163	0.00376399	0.00851257	Up
7168	TPM1	tropomyosin 1	2.08243	3.33223e-93	1.39145e-91	Up
10938	EHD1	EH domain containing 1	2.08263	1.28731e-75	4.23196e-74	Up
79651	RHBDF2	rhomboid 5 homolog 2	2.08268	2.81849e-35	3.98816e-34	Up
5627	PROS1	protein S	2.08487	1.88116e-46	3.5949e-45	Up
11031	RAB31	RAB31, member RAS oncogene family	2.08501	1.92815e-72	6.11337e-71	Up
9466	IL27RA	interleukin 27 receptor subunit alpha	2.08538	3.00493e-20	2.41304e-19	Up
7752	ZNF200	zinc finger protein 200	2.08641	1.05884e-09	4.69198e-09	Up
5337	PLD1	phospholipase D1	2.08642	2.85786e-20	2.29682e-19	Up
283219	KCTD21	potassium channel tetramerization domain containing 21	2.08691	5.94188e-11	2.8901e-10	Up
2791	GNG11	G protein subunit gamma 11	2.08775	7.42972e-36	1.07296e-34	Up
832	CAPZB	capping actin protein of muscle Z-line subunit beta	2.08884	2.02812e-86	7.6399e-85	Up
56000	NXF3	nuclear RNA export factor 3	2.09004	0.000556493	0.00144277	Up
126075	CCDC159	coiled-coil domain containing 159	2.09108	0.00102723	0.00255357	Up
27158	NDOR1	NADPH dependent diflavin oxidoreductase 1	2.09237	9.44522e-27	9.81842e-26	Up
100131998	RRN3P3	RRN3 pseudogene 3	2.09595	0.00122125	0.00299716	Up
4035	LRP1	LDL receptor related protein 1	2.09665	4.04137e-93	1.68042e-91	Up
2120	ETV6	ETS variant transcription factor 6	2.09723	2.90018e-46	5.52075e-45	Up
83786	FRMD8	FERM domain containing 8	2.09738	1.14741e-52	2.5077e-51	Up
22822	PHLDA1	pleckstrin homology like domain family A member 1	2.09759	7.31495e-99	3.30031e-97	Up
3931	LCAT	lecithin-cholesterol acyltransferase	2.09976	0.00422056	0.00946227	Up
9563	H6PD	hexose-6-phosphate dehydrogenase/glucose 1-dehydrogenase	2.09989	8.30969e-78	2.82645e-76	Up
594842	HAS2-AS1	HAS2 antisense RNA 1	2.10004	0.00126793	0.00310357	Up
1993	ELAVL2	ELAV like RNA binding protein 2	2.10329	5.24414e-08	2.03483e-07	Up
79142	PHF23	PHD finger protein 23	2.10449	1.08925e-55	2.52094e-54	Up
8741	TNFSF13	TNF superfamily member 13	2.10636	1.52652e-08	6.16198e-08	Up
7771	ZNF112	zinc finger protein 112	2.10639	2.70891e-07	9.91147e-07	Up
26267	FBXO10	F-box protein 10	2.10732	2.61734e-14	1.55896e-13	Up
9686	VGLL4	vestigial like family member 4	2.10817	3.59819e-60	9.25532e-59	Up
3454	IFNAR1	interferon alpha and beta receptor subunit 1	2.10951	1.18352e-42	2.07948e-41	Up
58190	CTDSP1	CTD small phosphatase 1	2.10968	1.90312e-48	3.81518e-47	Up
7109	TRAPPC10	trafficking protein particle complex 10	2.11498	1.2593e-29	1.47026e-28	Up
8878	SQSTM1	sequestosome 1	2.11551	2.16625e-92	8.85726e-91	Up
8408	ULK1	unc-51 like autophagy activating kinase 1	2.11572	5.68083e-38	8.73077e-37	Up
10092	ARPC5	actin related protein 2/3 complex subunit 5	2.11642	1.55306e-78	5.36626e-77	Up
3490	IGFBP7	insulin like growth factor binding protein 7	2.11694	5.45586e-53	1.19907e-51	Up
8935	SKAP2	src kinase associated phosphoprotein 2	2.11697	1.56027e-78	5.38171e-77	Up
23097	CDK19	cyclin dependent kinase 19	2.11733	3.18325e-56	7.50896e-55	Up
408	ARRB1	arrestin beta 1	2.11861	7.44841e-28	8.09426e-27	Up
6273	S100A2	S100 calcium binding protein A2	2.12046	0.0256984	0.0485192	Up
9807	IP6K1	inositol hexakisphosphate kinase 1	2.12058	1.66267e-52	3.62573e-51	Up
7498	XDH	xanthine dehydrogenase	2.121	4.51175e-08	1.76154e-07	Up
27154	BRPF3	bromodomain and PHD finger containing 3	2.12336	9.96616e-59	2.48533e-57	Up
80267	EDEM3	ER degradation enhancing alpha-mannosidase like protein 3	2.12426	3.76123e-70	1.14624e-68	Up
5287	PIK3C2B	phosphatidylinositol-4-phosphate 3-kinase catalytic subunit type 2 beta	2.12431	3.03816e-15	1.90502e-14	Up
10404	CPQ	carboxypeptidase Q	2.12576	3.3478e-16	2.21151e-15	Up
8870	IER3	immediate early response 3	2.12749	1.99179e-92	8.17802e-91	Up
729438	CASTOR2	cytosolic arginine sensor for mTORC1 subunit 2	2.12845	1.76065e-28	1.97567e-27	Up
60312	AFAP1	actin filament associated protein 1	2.12888	4.23442e-97	1.85916e-95	Up
84909	AOPEP	aminopeptidase O (putative)	2.12941	4.9123e-06	1.613e-05	Up
6715	SRD5A1	steroid 5 alpha-reductase 1	2.13002	1.35419e-34	1.88225e-33	Up
8869	ST3GAL5	ST3 beta-galactoside alpha-2,3-sialyltransferase 5	2.13007	7.42364e-31	9.05509e-30	Up
11083	DIDO1	death inducer-obliterator 1	2.1306	4.35883e-71	1.35358e-69	Up
5376	PMP22	peripheral myelin protein 22	2.13147	1.43239e-64	3.98753e-63	Up
81856	ZNF611	zinc finger protein 611	2.13194	1.29331e-10	6.14587e-10	Up
254263	CNIH2	cornichon family AMPA receptor auxiliary protein 2	2.13225	0.000432846	0.00114043	Up
5144	PDE4D	phosphodiesterase 4D	2.13295	1.32081e-34	1.83715e-33	Up
7869	SEMA3B	semaphorin 3B	2.13347	1.06218e-19	8.3252e-19	Up
23646	PLD3	phospholipase D family member 3	2.14073	2.94117e-94	1.24942e-92	Up
84859	LRCH3	leucine rich repeats and calponin homology domain containing 3	2.14118	3.30527e-50	6.88633e-49	Up
171568	POLR3H	RNA polymerase III subunit H	2.14269	3.19016e-31	3.93527e-30	Up
388610	TRNP1	TMF1 regulated nuclear protein 1	2.14382	1.09846e-66	3.14722e-65	Up
1272	CNTN1	contactin 1	2.14386	1.75288e-07	6.53037e-07	Up
114884	OSBPL10	oxysterol binding protein like 10	2.14469	4.5424e-36	6.60363e-35	Up
6522	SLC4A2	solute carrier family 4 member 2	2.14606	5.51931e-92	2.24269e-90	Up
7040	TGFB1	transforming growth factor beta 1	2.14627	1.52204e-90	6.08383e-89	Up
7067	THRA	thyroid hormone receptor alpha	2.14994	3.39854e-34	4.66758e-33	Up
7107	GPR137B	G protein-coupled receptor 137B	2.15044	8.10503e-21	6.69202e-20	Up
2028	ENPEP	glutamyl aminopeptidase	2.15132	2.01825e-07	7.48067e-07	Up
79751	SLC25A22	solute carrier family 25 member 22	2.15167	1.5062e-23	1.39371e-22	Up
3730	ANOS1	anosmin 1	2.15333	3.84258e-09	1.62917e-08	Up
7442	TRPV1	transient receptor potential cation channel subfamily V member 1	2.15336	2.75998e-15	1.73502e-14	Up
490	ATP2B1	ATPase plasma membrane Ca2+ transporting 1	2.15392	4.06139e-68	1.19863e-66	Up
65249	ZSWIM4	zinc finger SWIM-type containing 4	2.15587	7.07048e-34	9.60978e-33	Up
56978	PRDM8	PR/SET domain 8	2.15589	4.02484e-28	4.44022e-27	Up
54868	TMEM104	transmembrane protein 104	2.15672	4.50063e-22	3.88773e-21	Up
56243	KIAA1217	KIAA1217	2.1589	9.29387e-29	1.05373e-27	Up
5366	PMAIP1	phorbol-12-myristate-13-acetate-induced protein 1	2.15922	1.07266e-59	2.73049e-58	Up
9746	CLSTN3	calsyntenin 3	2.15978	1.72436e-37	2.6133e-36	Up
200734	SPRED2	sprouty related EVH1 domain containing 2	2.16478	2.79831e-60	7.21678e-59	Up
6497	SKI	SKI proto-oncogene	2.16647	3.43588e-78	1.18096e-76	Up
81928	CABLES2	Cdk5 and Abl enzyme substrate 2	2.169	2.48027e-12	1.31869e-11	Up
57169	ZNFX1	zinc finger NFX1-type containing 1	2.17614	3.55819e-65	9.96192e-64	Up
79609	VCPKMT	valosin containing protein lysine methyltransferase	2.17648	1.69801e-09	7.39736e-09	Up
22903	BTBD3	BTB domain containing 3	2.17928	7.98617e-57	1.90214e-55	Up
11057	ABHD2	abhydrolase domain containing 2	2.17947	1.99311e-82	7.17739e-81	Up
5834	PYGB	glycogen phosphorylase B	2.18018	1.47878e-97	6.53661e-96	Up
9993	DGCR2	DiGeorge syndrome critical region gene 2	2.18102	1.29281e-63	3.53873e-62	Up
687	KLF9	Kruppel like factor 9	2.18112	2.27981e-41	3.90433e-40	Up
59338	PLEKHA1	pleckstrin homology domain containing A1	2.18388	3.28994e-47	6.41832e-46	Up
1901	S1PR1	sphingosine-1-phosphate receptor 1	2.18395	5.17342e-13	2.85608e-12	Up
4217	MAP3K5	mitogen-activated protein kinase kinase kinase 5	2.18421	1.20265e-14	7.26029e-14	Up
10010	TANK	TRAF family member associated NFKB activator	2.1877	1.05984e-28	1.19749e-27	Up
7743	ZNF189	zinc finger protein 189	2.1878	2.69634e-16	1.79081e-15	Up
387521	TMEM189	transmembrane protein 189	2.1879	3.1548e-51	6.70087e-50	Up
23409	SIRT4	sirtuin 4	2.18817	0.00759649	0.01623	Up
219899	TBCEL	tubulin folding cofactor E like	2.18916	6.20394e-22	5.33094e-21	Up
2630	GBAP1	glucosylceramidase beta pseudogene 1	2.18945	0.00049625	0.00129669	Up
57623	ZFAT	zinc finger and AT-hook domain containing	2.19004	3.80084e-23	3.43916e-22	Up
245812	CNPY4	canopy FGF signaling regulator 4	2.19005	3.42225e-16	2.25993e-15	Up
23612	PHLDA3	pleckstrin homology like domain family A member 3	2.19019	6.25558e-12	3.23681e-11	Up
9445	ITM2B	integral membrane protein 2B	2.19085	1.61602e-94	6.87981e-93	Up
5663	PSEN1	presenilin 1	2.19313	6.19938e-48	1.22898e-46	Up
6575	SLC20A2	solute carrier family 20 member 2	2.19441	8.70126e-26	8.74851e-25	Up
51257	MARCHF2	membrane associated ring-CH-type finger 2	2.19555	1.91462e-14	1.14457e-13	Up
23119	HIC2	HIC ZBTB transcriptional repressor 2	2.19562	4.94072e-15	3.06178e-14	Up
9508	ADAMTS3	ADAM metallopeptidase with thrombospondin type 1 motif 3	2.19633	1.63179e-10	7.69474e-10	Up
7582	ZNF33B	zinc finger protein 33B	2.19647	1.80492e-21	1.52228e-20	Up
55170	PRMT6	protein arginine methyltransferase 6	2.19748	3.96377e-29	4.54399e-28	Up
10165	SLC25A13	solute carrier family 25 member 13	2.19792	1.67204e-31	2.07693e-30	Up
100129534	LOC100129534	small nuclear ribonucleoprotein polypeptide N pseudogene	2.1985	0.00129894	0.00317472	Up
9447	AIM2	absent in melanoma 2	2.19878	1.23573e-16	8.32844e-16	Up
284001	CCDC57	coiled-coil domain containing 57	2.20366	6.85746e-56	1.6022e-54	Up
50515	CHST11	carbohydrate sulfotransferase 11	2.20566	1.03722e-65	2.93746e-64	Up
8718	TNFRSF25	TNF receptor superfamily member 25	2.20796	6.06336e-12	3.14315e-11	Up
79685	SAP30L	SAP30 like	2.20859	7.17562e-28	7.81947e-27	Up
2152	F3	coagulation factor III, tissue factor	2.21204	2.17948e-10	1.01626e-09	Up
6256	RXRA	retinoid X receptor alpha	2.21255	6.21166e-27	6.53323e-26	Up
10818	FRS2	fibroblast growth factor receptor substrate 2	2.21388	5.17176e-31	6.33589e-30	Up
147007	TMEM199	transmembrane protein 199	2.21461	6.98971e-21	5.77844e-20	Up
57605	PITPNM2	phosphatidylinositol transfer protein membrane associated 2	2.21529	2.78161e-36	4.08621e-35	Up
84837	ARHGAP5-AS1	ARHGAP5 antisense RNA 1 (head to head)	2.21615	0.000525218	0.00136928	Up
53	ACP2	acid phosphatase 2, lysosomal	2.21629	2.7164e-35	3.84647e-34	Up
84146	ZNF644	zinc finger protein 644	2.2166	4.9502e-49	1.00676e-47	Up
10962	MLLT11	MLLT11 transcription factor 7 cofactor	2.21748	7.30802e-19	5.52067e-18	Up
94031	HTRA3	HtrA serine peptidase 3	2.21987	1.15022e-05	3.63221e-05	Up
23164	MPRIP	myosin phosphatase Rho interacting protein	2.2199	5.45844e-106	2.65825e-104	Up
404093	CUEDC1	CUE domain containing 1	2.22356	3.16044e-33	4.17688e-32	Up
463	ZFHX3	zinc finger homeobox 3	2.22498	1.03444e-09	4.588e-09	Up
1848	DUSP6	dual specificity phosphatase 6	2.22537	8.94532e-98	3.963e-96	Up
10766	TOB2	transducer of ERBB2, 2	2.22598	3.6898e-72	1.16237e-70	Up
100129482	ZNF37BP	zinc finger protein 37B, pseudogene	2.22611	7.75031e-30	9.1137e-29	Up
27020	NPTN	neuroplastin	2.2268	3.2205e-50	6.71684e-49	Up
57172	CAMK1G	calcium/calmodulin dependent protein kinase IG	2.22711	3.49599e-08	1.37736e-07	Up
57670	KIAA1549	KIAA1549	2.22735	1.0871e-54	2.45235e-53	Up
64411	ARAP3	ArfGAP with RhoGAP domain, ankyrin repeat and PH domain 3	2.22789	3.0793e-34	4.23209e-33	Up
84622	ZNF594	zinc finger protein 594	2.2298	1.39645e-10	6.60722e-10	Up
79970	ZNF767P	zinc finger family member 767, pseudogene	2.23107	3.23889e-14	1.9187e-13	Up
5271	SERPINB8	serpin family B member 8	2.23149	1.43788e-25	1.43467e-24	Up
57616	TSHZ3	teashirt zinc finger homeobox 3	2.2336	7.21125e-29	8.18554e-28	Up
103611081	LOC103611081	uncharacterized LOC103611081	2.23427	1.19537e-06	4.13763e-06	Up
25832	NBPF14	NBPF member 14	2.23529	3.46135e-28	3.82503e-27	Up
151636	DTX3L	deltex E3 ubiquitin ligase 3L	2.23536	1.48915e-63	4.06482e-62	Up
3371	TNC	tenascin C	2.23603	2.53501e-105	1.22241e-103	Up
54510	PCDH18	protocadherin 18	2.23714	1.09927e-11	5.60956e-11	Up
266747	RGL4	ral guanine nucleotide dissociation stimulator like 4	2.23763	1.61306e-07	6.03009e-07	Up
57827	C6orf47	chromosome 6 open reading frame 47	2.23778	2.05695e-24	1.97988e-23	Up
10608	MXD4	MAX dimerization protein 4	2.2378	1.05041e-54	2.3723e-53	Up
5364	PLXNB1	plexin B1	2.23961	1.32819e-17	9.38342e-17	Up
63035	BCORL1	BCL6 corepressor like 1	2.24132	1.05859e-46	2.03686e-45	Up
80228	ORAI2	ORAI calcium release-activated calcium modulator 2	2.24137	1.38849e-75	4.54934e-74	Up
57507	ZNF608	zinc finger protein 608	2.24337	7.72889e-32	9.69867e-31	Up
283554	GPR137C	G protein-coupled receptor 137C	2.24435	9.38845e-08	3.57296e-07	Up
66000	TMEM108	transmembrane protein 108	2.24686	1.45612e-21	1.22916e-20	Up
23387	SIK3	SIK family kinase 3	2.24742	4.43817e-40	7.34431e-39	Up
9673	SLC25A44	solute carrier family 25 member 44	2.24806	2.373e-35	3.36994e-34	Up
4097	MAFG	MAF bZIP transcription factor G	2.25043	1.11133e-65	3.14279e-64	Up
641339	ZNF674	zinc finger protein 674	2.25165	9.09573e-07	3.18261e-06	Up
10230	NBR2	neighbor of BRCA1 lncRNA 2	2.25263	7.79419e-05	0.000225817	Up
105369147	LOC105369147	uncharacterized LOC105369147	2.25369	2.88567e-08	1.14343e-07	Up
23231	SEL1L3	SEL1L family member 3	2.2544	5.64976e-56	1.32634e-54	Up
11159	RABL2A	RAB, member of RAS oncogene family like 2A	2.25459	5.30742e-06	1.73779e-05	Up
10588	MTHFS	methenyltetrahydrofolate synthetase	2.2548	6.39653e-09	2.66422e-08	Up
26011	TENM4	teneurin transmembrane protein 4	2.25501	1.09302e-26	1.135e-25	Up
400673	VMAC	vimentin type intermediate filament associated coiled-coil protein	2.25504	1.12507e-05	3.55796e-05	Up
379025	PSMA3-AS1	PSMA3 antisense RNA 1	2.25708	8.26972e-26	8.3317e-25	Up
1760	DMPK	DM1 protein kinase	2.25804	8.46304e-25	8.27169e-24	Up
51339	DACT1	dishevelled binding antagonist of beta catenin 1	2.26035	2.02066e-13	1.14287e-12	Up
2827	GPR3	G protein-coupled receptor 3	2.26187	8.05969e-09	3.3245e-08	Up
115811	IQCD	IQ motif containing D	2.26212	0.000638171	0.00164022	Up
286336	FAM78A	family with sequence similarity 78 member A	2.26707	1.81139e-10	8.50488e-10	Up
659	BMPR2	bone morphogenetic protein receptor type 2	2.26979	7.91193e-81	2.78778e-79	Up
5244	ABCB4	ATP binding cassette subfamily B member 4	2.26986	7.22695e-11	3.49178e-10	Up
8722	CTSF	cathepsin F	2.27057	5.57247e-67	1.6036e-65	Up
64207	IRF2BPL	interferon regulatory factor 2 binding protein like	2.27087	1.14876e-82	4.16739e-81	Up
51719	CAB39	calcium binding protein 39	2.27195	2.26561e-89	8.83993e-88	Up
747	DAGLA	diacylglycerol lipase alpha	2.27225	1.73419e-18	1.28048e-17	Up
89927	BMERB1	bMERB domain containing 1	2.2744	2.86039e-08	1.13387e-07	Up
100506451	RASSF8-AS1	RASSF8 antisense RNA 1	2.27549	0.000206976	0.000568924	Up
374887	YJEFN3	YjeF N-terminal domain containing 3	2.27562	0.0101453	0.0211258	Up
101929484	LINC01615	long intergenic non-protein coding RNA 1615	2.27563	3.87044e-14	2.28593e-13	Up
9435	CHST2	carbohydrate sulfotransferase 2	2.27628	8.47245e-24	7.9408e-23	Up
101929074	PIK3CD-AS2	PIK3CD antisense RNA 2	2.27786	0.0204872	0.0399564	Up
63827	BCAN	brevican	2.28116	1.54678e-09	6.75655e-09	Up
100129060	SEMA3F-AS1	SEMA3F antisense RNA 1	2.28157	0.00376609	0.00851634	Up
2690	GHR	growth hormone receptor	2.28175	1.40103e-15	8.93908e-15	Up
3065	HDAC1	histone deacetylase 1	2.28231	3.79344e-101	1.74765e-99	Up
10743	RAI1	retinoic acid induced 1	2.28602	5.80857e-82	2.07271e-80	Up
4041	LRP5	LDL receptor related protein 5	2.28717	8.38046e-74	2.6875e-72	Up
148046	CIRBP-AS1	CIRBP antisense RNA 1	2.28792	0.00978869	0.0204361	Up
100302692	FTX	FTX transcript, XIST regulator	2.28922	0.00103357	0.00256737	Up
5791	PTPRE	protein tyrosine phosphatase receptor type E	2.29017	5.32275e-37	7.99267e-36	Up
54625	PARP14	poly(ADP-ribose) polymerase family member 14	2.29138	1.78325e-71	5.58183e-70	Up
139818	DOCK11	dedicator of cytokinesis 11	2.29147	4.54843e-63	1.23811e-61	Up
197021	LCTL	lactase like	2.29166	2.49711e-13	1.40546e-12	Up
25809	TTLL1	tubulin tyrosine ligase like 1	2.2918	3.94792e-09	1.67095e-08	Up
55558	PLXNA3	plexin A3	2.29328	7.82689e-40	1.28868e-38	Up
84628	NTNG2	netrin G2	2.29522	4.76192e-12	2.48425e-11	Up
7428	VHL	von Hippel-Lindau tumor suppressor	2.29651	3.84597e-93	1.60257e-91	Up
5159	PDGFRB	platelet derived growth factor receptor beta	2.29698	4.03979e-11	1.9846e-10	Up
5445	PON2	paraoxonase 2	2.29846	6.50837e-72	2.04373e-70	Up
6443	SGCB	sarcoglycan beta	2.29857	5.71763e-56	1.34067e-54	Up
3223	HOXC6	homeobox C6	2.29884	1.97527e-20	1.60193e-19	Up
51809	GALNT7	polypeptide N-acetylgalactosaminyltransferase 7	2.30292	4.59094e-63	1.24795e-61	Up
10234	LRRC17	leucine rich repeat containing 17	2.30413	1.55346e-94	6.62788e-93	Up
284069	FAM171A2	family with sequence similarity 171 member A2	2.30574	1.13408e-29	1.32643e-28	Up
399473	SPRED3	sprouty related EVH1 domain containing 3	2.30706	1.84777e-28	2.07106e-27	Up
374393	FAM111B	family with sequence similarity 111 member B	2.30724	6.91256e-07	2.44575e-06	Up
7942	TFEB	transcription factor EB	2.30763	7.39219e-05	0.000214773	Up
51279	C1RL	complement C1r subcomponent like	2.30815	3.61885e-33	4.7763e-32	Up
10347	ABCA7	ATP binding cassette subfamily A member 7	2.31138	2.45126e-20	1.97704e-19	Up
23293	SMG6	SMG6 nonsense mediated mRNA decay factor	2.3139	3.98474e-95	1.71126e-93	Up
199800	ADM5	adrenomedullin 5 (putative)	2.31489	1.91779e-05	5.92641e-05	Up
135112	NCOA7	nuclear receptor coactivator 7	2.31529	2.47947e-58	6.12873e-57	Up
23127	COLGALT2	collagen beta(1-O)galactosyltransferase 2	2.31559	2.71726e-09	1.16413e-08	Up
25939	SAMHD1	SAM and HD domain containing deoxynucleoside triphosphate triphosphohydrolase 1	2.31812	1.90796e-70	5.88769e-69	Up
56951	C5orf15	chromosome 5 open reading frame 15	2.3185	4.24191e-68	1.25003e-66	Up
10626	TRIM16	tripartite motif containing 16	2.31868	6.38089e-42	1.10336e-40	Up
55691	FRMD4A	FERM domain containing 4A	2.31906	4.92992e-93	2.04124e-91	Up
26167	PCDHB5	protocadherin beta 5	2.31991	1.11514e-15	7.16388e-15	Up
100505641	FGD5-AS1	FGD5 antisense RNA 1	2.32054	4.27114e-95	1.83025e-93	Up
22890	ZBTB1	zinc finger and BTB domain containing 1	2.32175	3.53957e-46	6.73136e-45	Up
5570	PKIB	cAMP-dependent protein kinase inhibitor beta	2.32359	1.59666e-06	5.47449e-06	Up
114787	GPRIN1	G protein regulated inducer of neurite outgrowth 1	2.32368	3.2746e-27	3.48143e-26	Up
285381	DPH3	diphthamide biosynthesis 3	2.32412	1.02838e-35	1.47752e-34	Up
100533483	DNAAF4-CCPG1	DNAAF4-CCPG1 readthrough (NMD candidate)	2.32415	7.08969e-05	0.000206381	Up
7846	TUBA1A	tubulin alpha 1a	2.33185	4.36379e-103	2.05874e-101	Up
93164	HTR7P1	5-hydroxytryptamine receptor 7 pseudogene 1	2.33441	2.02353e-07	7.49601e-07	Up
56101	PCDHGB5	protocadherin gamma subfamily B, 5	2.335	1.89938e-16	1.27183e-15	Up
145748	LYSMD4	LysM domain containing 4	2.33874	2.99414e-06	1.00553e-05	Up
1979	EIF4EBP2	eukaryotic translation initiation factor 4E binding protein 2	2.33994	1.46502e-101	6.76531e-100	Up
8019	BRD3	bromodomain containing 3	2.34037	6.36749e-73	2.032e-71	Up
81669	CCNL2	cyclin L2	2.34059	1.613e-98	7.24412e-97	Up
1946	EFNA5	ephrin A5	2.34164	3.42448e-20	2.74098e-19	Up
8560	DEGS1	delta 4-desaturase, sphingolipid 1	2.34225	5.55065e-83	2.0211e-81	Up
2736	GLI2	GLI family zinc finger 2	2.34255	1.01856e-42	1.79446e-41	Up
64759	TNS3	tensin 3	2.34262	4.03111e-108	2.02339e-106	Up
221756	SERPINB9P1	serpin family B member 9 pseudogene 1	2.34318	0.000864505	0.00217216	Up
4882	NPR2	natriuretic peptide receptor 2	2.34458	7.33953e-10	3.29172e-09	Up
3217	HOXB7	homeobox B7	2.34688	1.57246e-29	1.82935e-28	Up
5699	PSMB10	proteasome 20S subunit beta 10	2.34786	1.99834e-24	1.92535e-23	Up
23555	TSPAN15	tetraspanin 15	2.34904	1.23655e-18	9.20655e-18	Up
200424	TET3	tet methylcytosine dioxygenase 3	2.34939	1.75725e-33	2.35251e-32	Up
11030	RBPMS	RNA binding protein, mRNA processing factor	2.35764	1.85249e-10	8.69161e-10	Up
80028	FBXL18	F-box and leucine rich repeat protein 18	2.36069	2.62558e-49	5.36209e-48	Up
55568	GALNT10	polypeptide N-acetylgalactosaminyltransferase 10	2.36119	1.36306e-113	7.36955e-112	Up
6461	SHB	SH2 domain containing adaptor protein B	2.36396	3.94692e-64	1.08948e-62	Up
399694	SHC4	SHC adaptor protein 4	2.36483	6.73075e-19	5.09833e-18	Up
253039	CUTALP	cutA divalent cation tolerance homolog-like, pseudogene	2.36545	3.04175e-23	2.76633e-22	Up
79641	ROGDI	rogdi atypical leucine zipper	2.36879	6.49234e-15	3.98557e-14	Up
2300	FOXL1	forkhead box L1	2.36905	3.98994e-74	1.28794e-72	Up
9828	ARHGEF17	Rho guanine nucleotide exchange factor 17	2.37018	2.87398e-90	1.13949e-88	Up
8972	MGAM	maltase-glucoamylase	2.37166	1.02635e-12	5.5598e-12	Up
23380	SRGAP2	SLIT-ROBO Rho GTPase activating protein 2	2.37221	2.54844e-96	1.1041e-94	Up
25789	TMEM59L	transmembrane protein 59 like	2.37334	0.000260002	0.000706172	Up
56133	PCDHB2	protocadherin beta 2	2.37539	2.40068e-09	1.03279e-08	Up
5660	PSAP	prosaposin	2.37777	5.39957e-134	3.59227e-132	Up
26112	CCDC69	coiled-coil domain containing 69	2.37894	2.52693e-24	2.42156e-23	Up
10379	IRF9	interferon regulatory factor 9	2.38377	5.97406e-31	7.30965e-30	Up
51523	CXXC5	CXXC finger protein 5	2.38453	1.87698e-42	3.28907e-41	Up
11153	FICD	FIC domain containing	2.38477	5.45324e-10	2.46545e-09	Up
394	ARHGAP5	Rho GTPase activating protein 5	2.38737	5.29671e-78	1.81736e-76	Up
9334	B4GALT5	beta-1,4-galactosyltransferase 5	2.3907	1.82282e-106	8.98863e-105	Up
140685	ZBTB46	zinc finger and BTB domain containing 46	2.39278	4.60897e-13	2.55092e-12	Up
5681	PSKH1	protein serine kinase H1	2.39432	1.2403e-37	1.88699e-36	Up
100287314	LINC00941	long intergenic non-protein coding RNA 941	2.39779	1.69032e-15	1.07395e-14	Up
84419	C15orf48	chromosome 15 open reading frame 48	2.4014	0.00265821	0.00616084	Up
10614	HEXIM1	HEXIM P-TEFb complex subunit 1	2.40373	4.33329e-51	9.14464e-50	Up
3482	IGF2R	insulin like growth factor 2 receptor	2.40501	1.11982e-128	7.04413e-127	Up
283373	ANKRD52	ankyrin repeat domain 52	2.41319	5.01656e-100	2.28434e-98	Up
5118	PCOLCE	procollagen C-endopeptidase enhancer	2.41559	2.75006e-130	1.7696e-128	Up
84632	AFAP1L2	actin filament associated protein 1 like 2	2.41604	8.56624e-18	6.1024e-17	Up
375790	AGRN	agrin	2.41728	1.24719e-126	7.60164e-125	Up
81603	TRIM8	tripartite motif containing 8	2.42012	5.5212e-116	3.05237e-114	Up
8693	GALNT4	polypeptide N-acetylgalactosaminyltransferase 4	2.42038	3.18013e-14	1.88446e-13	Up
65998	C11orf95	chromosome 11 open reading frame 95	2.42119	2.98056e-75	9.7332e-74	Up
89801	PPP1R3F	protein phosphatase 1 regulatory subunit 3F	2.42322	1.93094e-09	8.37865e-09	Up
54480	CHPF2	chondroitin polymerizing factor 2	2.42365	1.83578e-105	8.89608e-104	Up
493	ATP2B4	ATPase plasma membrane Ca2+ transporting 4	2.4237	2.90284e-106	1.42428e-104	Up
9945	GFPT2	glutamine-fructose-6-phosphate transaminase 2	2.42467	2.09767e-102	9.75568e-101	Up
25976	TIPARP	TCDD inducible poly(ADP-ribose) polymerase	2.42486	1.13694e-57	2.76158e-56	Up
83872	HMCN1	hemicentin 1	2.42977	5.13323e-23	4.61708e-22	Up
55262	MAP11	microtubule associated protein 11	2.43275	7.69939e-22	6.58998e-21	Up
1191	CLU	clusterin	2.43391	1.22012e-27	1.31717e-26	Up
55714	TENM3	teneurin transmembrane protein 3	2.43731	1.00109e-55	2.31966e-54	Up
109910379	RNA45SN3	RNA, 45S pre-ribosomal N3	2.44102	4.39013e-24	4.16638e-23	Up
100093631	GTF2IP4	general transcription factor IIi pseudogene 4	2.44147	1.27243e-25	1.27152e-24	Up
90853	SPOCD1	SPOC domain containing 1	2.44301	1.38613e-44	2.54245e-43	Up
284454	LOC284454	uncharacterized LOC284454	2.44498	7.73274e-39	1.22488e-37	Up
4238	MFAP3	microfibril associated protein 3	2.44697	1.06872e-53	2.37808e-52	Up
123	PLIN2	perilipin 2	2.44717	2.05143e-77	6.9536e-76	Up
3430	IFI35	interferon induced protein 35	2.44768	1.45706e-11	7.37586e-11	Up
143	PARP4	poly(ADP-ribose) polymerase family member 4	2.44822	2.56522e-114	1.40628e-112	Up
3909	LAMA3	laminin subunit alpha 3	2.45103	4.79596e-70	1.45705e-68	Up
125150	ZSWIM7	zinc finger SWIM-type containing 7	2.45173	6.56692e-18	4.69859e-17	Up
54838	WBP1L	WW domain binding protein 1 like	2.45302	1.60311e-55	3.68416e-54	Up
133957	CCDC127	coiled-coil domain containing 127	2.45493	1.51024e-46	2.9002e-45	Up
51393	TRPV2	transient receptor potential cation channel subfamily V member 2	2.45539	4.01597e-82	1.43827e-80	Up
10745	PHTF1	putative homeodomain transcription factor 1	2.45573	1.58542e-33	2.12537e-32	Up
1773	DNASE1	deoxyribonuclease 1	2.45795	2.40008e-09	1.03275e-08	Up
79898	ZNF613	zinc finger protein 613	2.46	3.08933e-05	9.34081e-05	Up
1289	COL5A1	collagen type V alpha 1 chain	2.46017	6.87025e-141	5.01247e-139	Up
84542	KIAA1841	KIAA1841	2.46951	2.68324e-13	1.5059e-12	Up
1513	CTSK	cathepsin K	2.47004	6.8078e-06	2.20333e-05	Up
10477	UBE2E3	ubiquitin conjugating enzyme E2 E3	2.47104	2.2343e-100	1.02454e-98	Up
55281	TMEM140	transmembrane protein 140	2.47221	4.64619e-26	4.71002e-25	Up
7421	VDR	vitamin D receptor	2.47251	1.04045e-30	1.26127e-29	Up
7127	TNFAIP2	TNF alpha induced protein 2	2.47411	1.30389e-101	6.0354e-100	Up
441108	IRF1-AS1	IRF1 antisense RNA 1	2.47454	0.00423027	0.00948296	Up
1605	DAG1	dystroglycan 1	2.47658	2.21497e-98	9.92488e-97	Up
399687	MYO18A	myosin XVIIIA	2.47929	1.17853e-110	6.11902e-109	Up
51177	PLEKHO1	pleckstrin homology domain containing O1	2.48072	1.2754e-30	1.53847e-29	Up
83666	PARP9	poly(ADP-ribose) polymerase family member 9	2.48153	4.81576e-38	7.43036e-37	Up
30011	SH3KBP1	SH3 domain containing kinase binding protein 1	2.48287	3.15742e-123	1.86089e-121	Up
203274	LINC00537	long intergenic non-protein coding RNA 537	2.48347	1.59795e-06	5.477e-06	Up
6892	TAPBP	TAP binding protein	2.48379	1.79601e-130	1.15949e-128	Up
3589	IL11	interleukin 11	2.48385	1.61092e-26	1.66312e-25	Up
2983	GUCY1B1	guanylate cyclase 1 soluble subunit beta 1	2.49068	2.23434e-18	1.63746e-17	Up
3572	IL6ST	interleukin 6 signal transducer	2.49254	2.70304e-120	1.55571e-118	Up
5738	PTGFRN	prostaglandin F2 receptor inhibitor	2.49493	5.27728e-130	3.36272e-128	Up
26022	TMEM98	transmembrane protein 98	2.49596	5.58444e-27	5.88932e-26	Up
5331	PLCB3	phospholipase C beta 3	2.49648	7.69357e-127	4.70386e-125	Up
105369807	LINC02454	long intergenic non-protein coding RNA 2454	2.49867	0.00531091	0.0116826	Up
3566	IL4R	interleukin 4 receptor	2.50086	2.70262e-40	4.51034e-39	Up
10057	ABCC5	ATP binding cassette subfamily C member 5	2.51136	1.05674e-69	3.19562e-68	Up
6926	TBX3	T-box transcription factor 3	2.51237	2.12078e-92	8.68944e-91	Up
51585	PCF11	PCF11 cleavage and polyadenylation factor subunit	2.51296	7.9574e-31	9.6941e-30	Up
595101	SMG1P5	SMG1 pseudogene 5	2.51418	0.00112735	0.00278376	Up
1397	CRIP2	cysteine rich protein 2	2.51559	2.94126e-23	2.67618e-22	Up
10435	CDC42EP2	CDC42 effector protein 2	2.51709	2.46034e-32	3.15598e-31	Up
145173	B3GLCT	beta 3-glucosyltransferase	2.51898	2.39358e-26	2.45179e-25	Up
25946	ZNF385A	zinc finger protein 385A	2.52024	1.79873e-17	1.26123e-16	Up
11099	PTPN21	protein tyrosine phosphatase non-receptor type 21	2.52142	1.9003e-20	1.54241e-19	Up
646471	LOC646471	uncharacterized LOC646471	2.52319	4.41502e-06	1.45604e-05	Up
162968	ZNF497	zinc finger protein 497	2.52597	5.3538e-12	2.78488e-11	Up
2118	ETV4	ETS variant transcription factor 4	2.52704	1.59844e-39	2.59479e-38	Up
10500	SEMA6C	semaphorin 6C	2.5272	1.01933e-16	6.89368e-16	Up
80307	FER1L4	fer-1 like family member 4 (pseudogene)	2.53838	7.70483e-41	1.30133e-39	Up
710	SERPING1	serpin family G member 1	2.5388	6.93766e-05	0.000202076	Up
127703	C1orf216	chromosome 1 open reading frame 216	2.54308	6.2239e-38	9.55044e-37	Up
22845	DOLK	dolichol kinase	2.544	1.1756e-15	7.53503e-15	Up
10643	IGF2BP3	insulin like growth factor 2 mRNA binding protein 3	2.54622	1.14129e-87	4.35776e-86	Up
404217	CTXN1	cortexin 1	2.54862	4.99847e-28	5.48351e-27	Up
84969	TOX2	TOX high mobility group box family member 2	2.54895	5.28048e-105	2.53386e-103	Up
4359	MPZ	myelin protein zero	2.55491	3.02925e-05	9.16482e-05	Up
2668	GDNF	glial cell derived neurotrophic factor	2.55492	1.63805e-32	2.11641e-31	Up
11154	AP4S1	adaptor related protein complex 4 subunit sigma 1	2.55739	4.65668e-12	2.43193e-11	Up
7262	PHLDA2	pleckstrin homology like domain family A member 2	2.5578	8.26961e-39	1.30781e-37	Up
9715	FAM131B	family with sequence similarity 131 member B	2.55919	3.17546e-08	1.25471e-07	Up
84976	DISP1	dispatched RND transporter family member 1	2.55958	1.00938e-09	4.48295e-09	Up
55796	MBNL3	muscleblind like splicing regulator 3	2.56705	1.10038e-23	1.02545e-22	Up
9448	MAP4K4	mitogen-activated protein kinase kinase kinase kinase 4	2.56714	1.17727e-147	9.2052e-146	Up
1534	CYB561	cytochrome b561	2.57085	2.16409e-59	5.45919e-58	Up
23043	TNIK	TRAF2 and NCK interacting kinase	2.5725	6.10471e-89	2.36314e-87	Up
3241	HPCAL1	hippocalcin like 1	2.57421	7.27835e-135	4.97717e-133	Up
9111	NMI	N-myc and STAT interactor	2.57442	9.33986e-24	8.72591e-23	Up
5476	CTSA	cathepsin A	2.57785	2.27563e-147	1.77229e-145	Up
688	KLF5	Kruppel like factor 5	2.57914	1.14827e-12	6.20481e-12	Up
2861	GPR37	G protein-coupled receptor 37	2.57928	2.09422e-14	1.25117e-13	Up
55243	KIRREL1	kirre like nephrin family adhesion molecule 1	2.58454	4.02242e-136	2.81943e-134	Up
113540	CMTM1	CKLF like MARVEL transmembrane domain containing 1	2.58606	0.00131761	0.00321636	Up
85236	H2BC12	H2B clustered histone 12	2.58662	2.41286e-18	1.76368e-17	Up
4929	NR4A2	nuclear receptor subfamily 4 group A member 2	2.58695	5.8095e-09	2.42848e-08	Up
84888	SPPL2A	signal peptide peptidase like 2A	2.58771	7.51074e-90	2.95995e-88	Up
5743	PTGS2	prostaglandin-endoperoxide synthase 2	2.59002	9.03517e-14	5.21849e-13	Up
2581	GALC	galactosylceramidase	2.59312	1.34561e-17	9.49963e-17	Up
1307	COL16A1	collagen type XVI alpha 1 chain	2.59695	6.95284e-18	4.97109e-17	Up
1277	COL1A1	collagen type I alpha 1 chain	2.59736	3.39806e-166	3.04522e-164	Up
8737	RIPK1	receptor interacting serine/threonine kinase 1	2.59741	1.91288e-43	3.42851e-42	Up
203	AK1	adenylate kinase 1	2.60633	1.17925e-52	2.57441e-51	Up
102723566	LOC102723566	uncharacterized LOC102723566	2.60907	3.07462e-06	1.03061e-05	Up
387509	GPR153	G protein-coupled receptor 153	2.60967	1.6777e-17	1.17805e-16	Up
5783	PTPN13	protein tyrosine phosphatase non-receptor type 13	2.61443	5.6947e-58	1.39183e-56	Up
7695	ZNF136	zinc finger protein 136	2.61612	1.25305e-09	5.52513e-09	Up
79875	THSD4	thrombospondin type 1 domain containing 4	2.61749	1.82437e-73	5.83145e-72	Up
5045	FURIN	furin, paired basic amino acid cleaving enzyme	2.62479	1.70911e-130	1.10703e-128	Up
334	APLP2	amyloid beta precursor like protein 2	2.62602	3.65079e-158	3.03603e-156	Up
4320	MMP11	matrix metallopeptidase 11	2.62631	1.30208e-09	5.72974e-09	Up
100506433	LINC00648	long intergenic non-protein coding RNA 648	2.62693	7.17404e-07	2.53461e-06	Up
55731	FAM222B	family with sequence similarity 222 member B	2.62735	1.46575e-47	2.88244e-46	Up
3199	HOXA2	homeobox A2	2.62981	3.60507e-05	0.000108285	Up
9118	INA	internexin neuronal intermediate filament protein alpha	2.63027	3.00332e-05	9.09477e-05	Up
1462	VCAN	versican	2.63306	4.60127e-96	1.98909e-94	Up
79901	CYBRD1	cytochrome b reductase 1	2.63399	8.88661e-138	6.34213e-136	Up
9895	TECPR2	tectonin beta-propeller repeat containing 2	2.6341	8.788e-52	1.89115e-50	Up
1728	NQO1	NAD(P)H quinone dehydrogenase 1	2.63528	2.54115e-115	1.40092e-113	Up
54149	C21orf91	chromosome 21 open reading frame 91	2.63609	1.06027e-38	1.66392e-37	Up
57620	STIM2	stromal interaction molecule 2	2.63698	4.18646e-21	3.48889e-20	Up
60468	BACH2	BTB domain and CNC homolog 2	2.639	2.39275e-22	2.08526e-21	Up
51088	KLHL5	kelch like family member 5	2.63902	4.97283e-136	3.4732e-134	Up
107984035	LOC107984035	uncharacterized LOC107984035	2.64184	1.65096e-08	6.64651e-08	Up
91355	LRP5L	LDL receptor related protein 5 like	2.64302	1.68562e-10	7.93906e-10	Up
219285	SAMD9L	sterile alpha motif domain containing 9 like	2.64872	3.48393e-47	6.79003e-46	Up
550631	CCDC157	coiled-coil domain containing 157	2.6492	5.63439e-09	2.36082e-08	Up
2115	ETV1	ETS variant transcription factor 1	2.64948	2.5784e-116	1.43353e-114	Up
83758	RBP5	retinol binding protein 5	2.65265	0.000484465	0.00126792	Up
101928143	LOC101928143	uncharacterized LOC101928143	2.66105	0.0040126	0.00903214	Up
8372	HYAL3	hyaluronidase 3	2.66358	6.79454e-11	3.2869e-10	Up
6483	ST3GAL2	ST3 beta-galactoside alpha-2,3-sialyltransferase 2	2.66465	2.53346e-86	9.507e-85	Up
9123	SLC16A3	solute carrier family 16 member 3	2.66485	2.51782e-33	3.35243e-32	Up
9231	DLG5	discs large MAGUK scaffold protein 5	2.6696	1.12491e-102	5.25653e-101	Up
152302	CIDECP1	cell death inducing DFFA like effector c pseudogene 1	2.67366	2.2802e-07	8.39295e-07	Up
54491	OTULINL	OTU deubiquitinase with linear linkage specificity like	2.67482	8.07445e-21	6.66958e-20	Up
101060195	FCF1P2	FCF1 pseudogene 2	2.68201	7.81089e-06	2.50935e-05	Up
6695	SPOCK1	SPARC (osteonectin), cwcv and kazal like domains proteoglycan 1	2.68397	1.99692e-144	1.51905e-142	Up
2633	GBP1	guanylate binding protein 1	2.68417	5.79993e-17	3.97588e-16	Up
25841	ABTB2	ankyrin repeat and BTB domain containing 2	2.68632	2.38891e-29	2.7628e-28	Up
101927045	LOC101927045	uncharacterized LOC101927045	2.68647	3.04346e-07	1.1088e-06	Up
100289635	ZNF605	zinc finger protein 605	2.68887	1.5859e-14	9.5096e-14	Up
80774	LIMD2	LIM domain containing 2	2.69307	6.10099e-66	1.73032e-64	Up
101929302	RFX3-AS1	RFX3 antisense RNA 1	2.69984	0.00346558	0.00789227	Up
8503	PIK3R3	phosphoinositide-3-kinase regulatory subunit 3	2.70108	1.85829e-22	1.63108e-21	Up
3460	IFNGR2	interferon gamma receptor 2	2.70416	3.52846e-111	1.85159e-109	Up
2934	GSN	gelsolin	2.70977	5.11491e-96	2.20627e-94	Up
4053	LTBP2	latent transforming growth factor beta binding protein 2	2.71277	1.13041e-144	8.66615e-143	Up
84657	LINC00852	long intergenic non-protein coding RNA 852	2.7144	0.00172956	0.00413754	Up
4205	MEF2A	myocyte enhancer factor 2A	2.71964	8.16191e-78	2.781e-76	Up
92370	PXYLP1	2-phosphoxylose phosphatase 1	2.72205	4.6599e-30	5.52934e-29	Up
2303	FOXC2	forkhead box C2	2.72594	1.2588e-33	1.69562e-32	Up
29121	CLEC2D	C-type lectin domain family 2 member D	2.72814	3.47721e-18	2.52661e-17	Up
23396	PIP5K1C	phosphatidylinositol-4-phosphate 5-kinase type 1 gamma	2.72847	4.15284e-90	1.64322e-88	Up
81848	SPRY4	sprouty RTK signaling antagonist 4	2.73788	5.83049e-97	2.55422e-95	Up
100529145	TEN1-CDK3	TEN1-CDK3 readthrough (NMD candidate)	2.74068	5.29283e-06	1.73331e-05	Up
117145	THEM4	thioesterase superfamily member 4	2.74128	6.2601e-34	8.52607e-33	Up
1293	COL6A3	collagen type VI alpha 3 chain	2.74989	8.90066e-175	8.43885e-173	Up
56970	ATXN7L3	ataxin 7 like 3	2.75034	3.15227e-81	1.11672e-79	Up
118429	ANTXR2	ANTXR cell adhesion molecule 2	2.75717	2.64757e-119	1.50177e-117	Up
360132	FKBP9P1	FKBP prolyl isomerase 9 pseudogene 1	2.76432	6.58092e-07	2.33262e-06	Up
7474	WNT5A	Wnt family member 5A	2.76449	3.14758e-17	2.18439e-16	Up
23052	ENDOD1	endonuclease domain containing 1	2.76563	1.16711e-78	4.03981e-77	Up
10018	BCL2L11	BCL2 like 11	2.76802	1.3678e-31	1.70549e-30	Up
414761	HCG15	HLA complex group 15	2.7701	0.00115331	0.00284349	Up
375341	C3orf62	chromosome 3 open reading frame 62	2.77631	3.59194e-11	1.7708e-10	Up
56971	CEACAM19	CEA cell adhesion molecule 19	2.77729	3.87695e-08	1.52269e-07	Up
3038	HAS3	hyaluronan synthase 3	2.78089	1.8934e-10	8.87508e-10	Up
100505696	SH3BP5-AS1	SH3BP5 antisense RNA 1	2.78134	1.81907e-17	1.27458e-16	Up
158427	TSTD2	thiosulfate sulfurtransferase like domain containing 2	2.78377	4.9028e-31	6.0139e-30	Up
26122	EPC2	enhancer of polycomb homolog 2	2.78642	2.51189e-49	5.13525e-48	Up
91010	FMNL3	formin like 3	2.78741	1.28148e-132	8.43968e-131	Up
54972	TMEM132A	transmembrane protein 132A	2.79087	1.16508e-127	7.23604e-126	Up
4213	MEIS3P1	Meis homeobox 3 pseudogene 1	2.79658	4.42108e-12	2.31505e-11	Up
149478	BTBD19	BTB domain containing 19	2.79839	2.70866e-35	3.83828e-34	Up
353376	TICAM2	toll like receptor adaptor molecule 2	2.79841	8.95677e-05	0.000257448	Up
51198	CDKN2A-DT	CDKN2A divergent transcript	2.80086	0.00602732	0.0131319	Up
23336	SYNM	synemin	2.80101	1.30087e-45	2.43847e-44	Up
153129	SLC38A9	solute carrier family 38 member 9	2.80475	2.08903e-23	1.91139e-22	Up
79937	CNTNAP3	contactin associated protein family member 3	2.8082	1.11078e-20	9.10236e-20	Up
2022	ENG	endoglin	2.80872	1.66789e-177	1.61251e-175	Up
2995	GYPC	glycophorin C (Gerbich blood group)	2.81099	2.37983e-18	1.74148e-17	Up
64778	FNDC3B	fibronectin type III domain containing 3B	2.81414	2.22212e-151	1.78735e-149	Up
2149	F2R	coagulation factor II thrombin receptor	2.81584	1.54062e-165	1.37437e-163	Up
140688	NOL4L	nucleolar protein 4 like	2.81887	2.43153e-127	1.49596e-125	Up
123920	CMTM3	CKLF like MARVEL transmembrane domain containing 3	2.82272	5.78478e-92	2.34571e-90	Up
23338	JADE2	jade family PHD finger 2	2.82372	1.22576e-84	4.53902e-83	Up
3215	HOXB5	homeobox B5	2.8243	2.0011e-13	1.13213e-12	Up
84629	TNRC18	trinucleotide repeat containing 18	2.82748	1.93719e-163	1.72033e-161	Up
54944	LINC01521	long intergenic non-protein coding RNA 1521	2.83101	1.58785e-14	9.51835e-14	Up
57496	MRTFB	myocardin related transcription factor B	2.83425	1.34964e-62	3.60873e-61	Up
3656	IRAK2	interleukin 1 receptor associated kinase 2	2.83715	5.15543e-71	1.59843e-69	Up
85463	ZC3H12C	zinc finger CCCH-type containing 12C	2.84506	7.04124e-109	3.54337e-107	Up
91608	RASL10B	RAS like family 10 member B	2.84991	2.55438e-08	1.01565e-07	Up
51063	CALHM2	calcium homeostasis modulator family member 2	2.85298	2.20299e-05	6.76406e-05	Up
57381	RHOJ	ras homolog family member J	2.85379	9.04766e-23	8.04938e-22	Up
136051	ZNF786	zinc finger protein 786	2.85478	2.17829e-20	1.76076e-19	Up
3017	H2BC5	H2B clustered histone 5	2.85517	3.89193e-06	1.29069e-05	Up
10748	KLRA1P	killer cell lectin like receptor A1, pseudogene	2.85624	1.34677e-06	4.64366e-06	Up
4501	MT1X	metallothionein 1X	2.85934	2.01214e-16	1.34549e-15	Up
23096	IQSEC2	IQ motif and Sec7 domain ArfGEF 2	2.86577	4.7421e-22	4.09272e-21	Up
84752	B3GNT9	UDP-GlcNAc:betaGal beta-1,3-N-acetylglucosaminyltransferase 9	2.8686	4.30017e-06	1.41912e-05	Up
440465	BAIAP2-DT	BAIAP2 divergent transcript	2.87207	5.90435e-48	1.17168e-46	Up
80352	RNF39	ring finger protein 39	2.88067	2.94311e-05	8.9207e-05	Up
28986	MAGEH1	MAGE family member H1	2.88353	9.91327e-05	0.000283323	Up
3425	IDUA	alpha-L-iduronidase	2.8885	4.19202e-22	3.62435e-21	Up
652968	CASTOR1	cytosolic arginine sensor for mTORC1 subunit 1	2.89358	4.24645e-29	4.85103e-28	Up
9641	IKBKE	inhibitor of nuclear factor kappa B kinase subunit epsilon	2.89609	1.63282e-32	2.11104e-31	Up
6581	SLC22A3	solute carrier family 22 member 3	2.90473	4.19373e-07	1.51159e-06	Up
3203	HOXA6	homeobox A6	2.90521	0.00354537	0.008059	Up
29964	PRICKLE4	prickle planar cell polarity protein 4	2.90996	8.91257e-12	4.57063e-11	Up
3399	ID3	inhibitor of DNA binding 3, HLH protein	2.91068	4.99065e-139	3.60097e-137	Up
10501	SEMA6B	semaphorin 6B	2.91129	1.43706e-53	3.18686e-52	Up
10509	SEMA4B	semaphorin 4B	2.91571	1.94463e-144	1.48503e-142	Up
23057	NMNAT2	nicotinamide nucleotide adenylyltransferase 2	2.91713	1.39856e-107	6.94892e-106	Up
8794	TNFRSF10C	TNF receptor superfamily member 10c	2.91839	8.66092e-05	0.000249456	Up
23324	MAN2B2	mannosidase alpha class 2B member 2	2.91866	8.43104e-62	2.2151e-60	Up
8519	IFITM1	interferon induced transmembrane protein 1	2.92113	1.64102e-44	3.00436e-43	Up
56104	PCDHGB1	protocadherin gamma subfamily B, 1	2.92144	2.68058e-13	1.50484e-12	Up
94097	SFXN5	sideroflexin 5	2.92635	2.6556e-35	3.76581e-34	Up
28996	HIPK2	homeodomain interacting protein kinase 2	2.93119	2.31609e-173	2.16455e-171	Up
57326	PBXIP1	PBX homeobox interacting protein 1	2.93257	2.89473e-160	2.42786e-158	Up
115399	LRRC56	leucine rich repeat containing 56	2.93286	2.28052e-10	1.06186e-09	Up
8829	NRP1	neuropilin 1	2.93695	9.33937e-197	1.00711e-194	Up
6932	TCF7	transcription factor 7	2.93997	1.82893e-21	1.54186e-20	Up
27289	RND1	Rho family GTPase 1	2.94066	0.00120562	0.00296213	Up
55654	TMEM127	transmembrane protein 127	2.94341	1.46942e-08	5.93757e-08	Up
29	ABR	ABR activator of RhoGEF and GTPase	2.94866	1.53044e-156	1.26736e-154	Up
3604	TNFRSF9	TNF receptor superfamily member 9	2.9497	5.49153e-62	1.45252e-60	Up
6948	TCN2	transcobalamin 2	2.95264	8.08096e-23	7.19913e-22	Up
6498	SKIL	SKI like proto-oncogene	2.95701	1.28331e-50	2.68797e-49	Up
101926941	SPRY4-AS1	SPRY4 antisense RNA 1	2.96741	0.0168829	0.033442	Up
602	BCL3	BCL3 transcription coactivator	2.96812	1.26674e-72	4.02282e-71	Up
192683	SCAMP5	secretory carrier membrane protein 5	2.97276	4.07987e-13	2.26127e-12	Up
7592	ZNF41	zinc finger protein 41	2.97549	8.75125e-28	9.48907e-27	Up
22795	NID2	nidogen 2	2.98005	3.00705e-18	2.19147e-17	Up
3720	JARID2	jumonji and AT-rich interaction domain containing 2	2.99099	2.53854e-118	1.42754e-116	Up
109864279	RNA45SN2	RNA, 45S pre-ribosomal N2	2.99301	3.09359e-32	3.94764e-31	Up
610	HCN2	hyperpolarization activated cyclic nucleotide gated potassium and sodium channel 2	2.99344	2.2024e-67	6.38469e-66	Up
4240	MFGE8	milk fat globule-EGF factor 8 protein	2.99418	4.21663e-150	3.36405e-148	Up
135228	CD109	CD109 molecule	2.99459	1.88436e-162	1.651e-160	Up
2045	EPHA7	EPH receptor A7	2.99826	6.66707e-15	4.08517e-14	Up
828	CAPS	calcyphosine	3.00635	9.27738e-06	2.96254e-05	Up
80381	CD276	CD276 molecule	3.00656	1.41857e-105	6.89131e-104	Up
4862	NPAS2	neuronal PAS domain protein 2	3.01652	2.50976e-134	1.67539e-132	Up
54910	SEMA4C	semaphorin 4C	3.01893	1.10144e-119	6.30232e-118	Up
7020	TFAP2A	transcription factor AP-2 alpha	3.02271	1.13467e-129	7.18359e-128	Up
11094	CACFD1	calcium channel flower domain containing 1	3.02309	4.30477e-09	1.81728e-08	Up
57537	SORCS2	sortilin related VPS10 domain containing receptor 2	3.03485	1.41417e-12	7.60497e-12	Up
23432	GPR161	G protein-coupled receptor 161	3.03578	1.142e-66	3.2672e-65	Up
219654	ZCCHC24	zinc finger CCHC-type containing 24	3.03647	2.24762e-117	1.25675e-115	Up
57639	CCDC146	coiled-coil domain containing 146	3.04099	6.1203e-08	2.36358e-07	Up
58496	LY6G5B	lymphocyte antigen 6 family member G5B	3.04456	5.53172e-06	1.80732e-05	Up
7074	TIAM1	TIAM Rac1 associated GEF 1	3.04463	6.56204e-90	2.59128e-88	Up
9902	MRC2	mannose receptor C type 2	3.04874	5.35193e-187	5.58708e-185	Up
7763	ZFAND5	zinc finger AN1-type containing 5	3.05056	1.19735e-160	1.01728e-158	Up
653160	LOC653160	uncharacterized LOC653160	3.05078	8.37896e-07	2.94389e-06	Up
2752	GLUL	glutamate-ammonia ligase	3.06234	4.11974e-28	4.54236e-27	Up
9778	KIAA0232	KIAA0232	3.06255	5.04138e-54	1.12819e-52	Up
27040	LAT	linker for activation of T cells	3.08059	4.17742e-29	4.77774e-28	Up
57178	ZMIZ1	zinc finger MIZ-type containing 1	3.08102	7.54464e-187	7.83445e-185	Up
2217	FCGRT	Fc fragment of IgG receptor and transporter	3.08837	7.46919e-14	4.33699e-13	Up
6659	SOX4	SRY-box transcription factor 4	3.08976	1.72337e-177	1.65799e-175	Up
51752	ERAP1	endoplasmic reticulum aminopeptidase 1	3.09582	5.98535e-174	5.6205e-172	Up
1292	COL6A2	collagen type VI alpha 2 chain	3.09703	1.73072e-216	2.12294e-214	Up
10202	DHRS2	dehydrogenase/reductase 2	3.11786	3.24937e-08	1.28314e-07	Up
57568	SIPA1L2	signal induced proliferation associated 1 like 2	3.12027	1.546e-25	1.5402e-24	Up
871	SERPINH1	serpin family H member 1	3.12228	4.6155e-215	5.59159e-213	Up
1890	TYMP	thymidine phosphorylase	3.12409	0.000253884	0.000690511	Up
83746	L3MBTL2	L3MBTL histone methyl-lysine binding protein 2	3.12517	1.34727e-39	2.19432e-38	Up
51131	PHF11	PHD finger protein 11	3.12793	3.76491e-08	1.47958e-07	Up
11182	SLC2A6	solute carrier family 2 member 6	3.12811	8.60945e-24	8.06535e-23	Up
7503	XIST	X inactive specific transcript	3.13027	9.34106e-75	3.03522e-73	Up
57205	ATP10D	ATPase phospholipid transporting 10D (putative)	3.13706	4.47213e-58	1.0985e-56	Up
100862671	TMEM265	transmembrane protein 265	3.1413	2.0684e-05	6.36475e-05	Up
8764	TNFRSF14	TNF receptor superfamily member 14	3.14825	1.57606e-13	8.96055e-13	Up
2342	FNTB	farnesyltransferase, CAAX box, beta	3.15691	9.38694e-15	5.70189e-14	Up
10867	TSPAN9	tetraspanin 9	3.15923	2.55558e-110	1.31643e-108	Up
54861	SNRK	SNF related kinase	3.16109	1.87564e-69	5.62864e-68	Up
8204	NRIP1	nuclear receptor interacting protein 1	3.16272	5.70953e-144	4.32646e-142	Up
100505678	STARD4-AS1	STARD4 antisense RNA 1	3.17262	2.64214e-28	2.94127e-27	Up
1284	COL4A2	collagen type IV alpha 2 chain	3.17711	1.52296e-218	1.91601e-216	Up
54429	TAS2R5	taste 2 receptor member 5	3.17802	0.00275634	0.00637173	Up
23187	PHLDB1	pleckstrin homology like domain family B member 1	3.18708	1.10005e-141	8.147e-140	Up
51302	CYP39A1	cytochrome P450 family 39 subfamily A member 1	3.18786	8.72295e-09	3.58602e-08	Up
23531	MMD	monocyte to macrophage differentiation associated	3.18929	5.02822e-107	2.48574e-105	Up
131566	DCBLD2	discoidin, CUB and LCCL domain containing 2	3.2038	2.19046e-220	2.79156e-218	Up
138151	NACC2	NACC family member 2	3.21091	1.19642e-125	7.22489e-124	Up
8771	TNFRSF6B	TNF receptor superfamily member 6b	3.21736	2.64309e-51	5.62618e-50	Up
348	APOE	apolipoprotein E	3.22264	0.000436422	0.00114908	Up
56521	DNAJC12	DnaJ heat shock protein family (Hsp40) member C12	3.22569	2.2617e-07	8.33112e-07	Up
100996511	LINC01355	long intergenic non-protein coding RNA 1355	3.22579	9.96423e-09	4.07667e-08	Up
25797	QPCT	glutaminyl-peptide cyclotransferase	3.232	2.03507e-60	5.26917e-59	Up
84984	CEP19	centrosomal protein 19	3.2327	1.7173e-10	8.07856e-10	Up
136	ADORA2B	adenosine A2b receptor	3.23587	2.31892e-134	1.55328e-132	Up
10326	SIRPB1	signal regulatory protein beta 1	3.24296	9.55937e-39	1.50693e-37	Up
57569	ARHGAP20	Rho GTPase activating protein 20	3.24903	4.04653e-20	3.22834e-19	Up
8321	FZD1	frizzled class receptor 1	3.25505	3.82882e-60	9.82502e-59	Up
11149	BVES	blood vessel epicardial substance	3.26618	1.06839e-39	1.74445e-38	Up
4939	OAS2	2'-5'-oligoadenylate synthetase 2	3.26922	1.65401e-17	1.16183e-16	Up
3822	KLRC2	killer cell lectin like receptor C2	3.2725	2.25467e-37	3.4091e-36	Up
3363	HTR7	5-hydroxytryptamine receptor 7	3.27584	5.79779e-50	1.20029e-48	Up
100133091	LOC100133091	uncharacterized LOC100133091	3.27779	1.28244e-17	9.0667e-17	Up
23529	CLCF1	cardiotrophin like cytokine factor 1	3.27909	1.37244e-18	1.01951e-17	Up
84981	MIR22HG	MIR22 host gene	3.28497	1.61019e-42	2.82662e-41	Up
9823	ARMCX2	armadillo repeat containing X-linked 2	3.28587	1.07284e-09	4.75082e-09	Up
3823	KLRC3	killer cell lectin like receptor C3	3.28802	8.44937e-08	3.22935e-07	Up
4192	MDK	midkine	3.29215	6.65573e-94	2.8152e-92	Up
169270	ZNF596	zinc finger protein 596	3.29534	5.78655e-06	1.88493e-05	Up
56905	C15orf39	chromosome 15 open reading frame 39	3.29674	1.34591e-48	2.71479e-47	Up
80176	SPSB1	splA/ryanodine receptor domain and SOCS box containing 1	3.30091	3.4368e-70	1.049e-68	Up
1290	COL5A2	collagen type V alpha 2 chain	3.30663	1.217e-200	1.35709e-198	Up
25959	KANK2	KN motif and ankyrin repeat domains 2	3.31298	9.38607e-193	9.90382e-191	Up
152485	ZNF827	zinc finger protein 827	3.32179	3.40664e-78	1.17296e-76	Up
54487	DGCR8	DGCR8 microprocessor complex subunit	3.32617	8.81301e-68	2.57771e-66	Up
84679	SLC9A7	solute carrier family 9 member A7	3.3268	2.6923e-225	3.57021e-223	Up
81619	TSPAN14	tetraspanin 14	3.34327	2.89586e-183	2.92959e-181	Up
3202	HOXA5	homeobox A5	3.36232	6.46112e-38	9.90671e-37	Up
2564	GABRE	gamma-aminobutyric acid type A receptor subunit epsilon	3.36881	2.37618e-59	5.96354e-58	Up
196	AHR	aryl hydrocarbon receptor	3.37413	3.59271e-171	3.29489e-169	Up
3975	LHX1	LIM homeobox 1	3.38148	3.03657e-10	1.40028e-09	Up
100642175	SPRY4-IT1	SPRY4 intronic transcript 1	3.38988	7.09991e-05	0.000206648	Up
5156	PDGFRA	platelet derived growth factor receptor alpha	3.3908	2.89361e-200	3.20847e-198	Up
163154	PRR22	proline rich 22	3.3959	0.00303531	0.00697226	Up
11138	TBC1D8	TBC1 domain family member 8	3.39638	2.72396e-97	1.19866e-95	Up
84913	ATOH8	atonal bHLH transcription factor 8	3.40638	5.89478e-30	6.96514e-29	Up
25937	WWTR1	WW domain containing transcription regulator 1	3.42284	7.40133e-198	8.115e-196	Up
222236	NAPEPLD	N-acyl phosphatidylethanolamine phospholipase D	3.42802	1.51537e-29	1.76502e-28	Up
3976	LIF	LIF interleukin 6 family cytokine	3.43078	2.02914e-181	2.01131e-179	Up
79041	TMEM38A	transmembrane protein 38A	3.43295	6.28268e-08	2.42485e-07	Up
3075	CFH	complement factor H	3.43432	1.54833e-109	7.85209e-108	Up
8463	TEAD2	TEA domain transcription factor 2	3.44254	2.28207e-49	4.67027e-48	Up
633	BGN	biglycan	3.44831	5.06771e-208	5.88515e-206	Up
3383	ICAM1	intercellular adhesion molecule 1	3.47211	1.94537e-222	2.51183e-220	Up
6660	SOX5	SRY-box transcription factor 5	3.4731	1.01838e-27	1.10241e-26	Up
28951	TRIB2	tribbles pseudokinase 2	3.50257	2.53042e-173	2.35365e-171	Up
79616	CCNJL	cyclin J like	3.50635	1.12028e-51	2.40817e-50	Up
4092	SMAD7	SMAD family member 7	3.52383	8.37614e-48	1.65382e-46	Up
1952	CELSR2	cadherin EGF LAG seven-pass G-type receptor 2	3.52389	3.35587e-39	5.3809e-38	Up
10447	FAM3C	FAM3 metabolism regulating signaling molecule C	3.53762	2.35564e-237	3.3994e-235	Up
56114	PCDHGA1	protocadherin gamma subfamily A, 1	3.54587	9.17258e-05	0.000263497	Up
80781	COL18A1	collagen type XVIII alpha 1 chain	3.54942	1.21879e-255	2.04444e-253	Up
221035	REEP3	receptor accessory protein 3	3.55051	1.33002e-126	8.0814e-125	Up
767557	SYS1-DBNDD2	SYS1-DBNDD2 readthrough (NMD candidate)	3.55298	6.52913e-07	2.31552e-06	Up
161436	EML5	EMAP like 5	3.55404	2.09888e-24	2.01925e-23	Up
28962	OSTM1	osteoclastogenesis associated transmembrane protein 1	3.55709	1.19332e-74	3.86471e-73	Up
106631777	RNA45SN1	RNA, 45S pre-ribosomal N1	3.55809	2.67707e-14	1.59212e-13	Up
100861532	RNA45SN5	RNA, 45S pre-ribosomal N5	3.55809	2.67707e-14	1.59212e-13	Up
79575	ABHD8	abhydrolase domain containing 8	3.56881	2.13416e-47	4.17597e-46	Up
140828	LINC00261	long intergenic non-protein coding RNA 261	3.5732	2.24126e-26	2.29937e-25	Up
1282	COL4A1	collagen type IV alpha 1 chain	3.58616	3.01923e-225	3.97687e-223	Up
4052	LTBP1	latent transforming growth factor beta binding protein 1	3.61428	1.08736e-40	1.83023e-39	Up
90060	CCDC120	coiled-coil domain containing 120	3.61462	1.12508e-12	6.08121e-12	Up
80727	TTYH3	tweety family member 3	3.61688	1.1546e-241	1.70377e-239	Up
2537	IFI6	interferon alpha inducible protein 6	3.62002	3.24162e-76	1.07466e-74	Up
7077	TIMP2	TIMP metallopeptidase inhibitor 2	3.63364	1.05132e-243	1.57506e-241	Up
91526	ANKRD44	ankyrin repeat domain 44	3.64698	3.3676e-45	6.2766e-44	Up
116496	NIBAN1	niban apoptosis regulator 1	3.66415	9.21279e-32	1.15166e-30	Up
92565	FANK1	fibronectin type III and ankyrin repeat domains 1	3.66598	0.000120318	0.000340696	Up
8349	H2BC21	H2B clustered histone 21	3.68224	1.3905e-09	6.09289e-09	Up
23288	IQCE	IQ motif containing E	3.68517	1.73742e-46	3.32668e-45	Up
5098	PCDHGC3	protocadherin gamma subfamily C, 3	3.69002	4.65126e-228	6.33928e-226	Up
7043	TGFB3	transforming growth factor beta 3	3.69482	4.90931e-09	2.06229e-08	Up
1948	EFNB2	ephrin B2	3.6964	2.10236e-56	4.9712e-55	Up
54436	SH3TC1	SH3 domain and tetratricopeptide repeats 1	3.70084	4.98753e-30	5.90738e-29	Up
152002	XXYLT1	xyloside xylosyltransferase 1	3.70156	1.98044e-75	6.47801e-74	Up
55238	SLC38A7	solute carrier family 38 member 7	3.70875	1.13848e-62	3.05662e-61	Up
440993	MIR570HG	MIR570 host gene	3.71327	0.0161914	0.0321796	Up
9143	SYNGR3	synaptogyrin 3	3.72161	0.000274643	0.000742852	Up
965	CD58	CD58 molecule	3.72721	1.28005e-47	2.52231e-46	Up
56105	PCDHGA11	protocadherin gamma subfamily A, 11	3.7457	1.90574e-59	4.82606e-58	Up
8620	NPFF	neuropeptide FF-amide peptide precursor	3.76209	0.000541307	0.00140748	Up
3984	LIMK1	LIM domain kinase 1	3.76354	1.21373e-234	1.71371e-232	Up
116372	LYPD1	LY6/PLAUR domain containing 1	3.76926	3.24909e-36	4.7587e-35	Up
8848	TSC22D1	TSC22 domain family member 1	3.78345	2.56957e-251	4.06697e-249	Up
388115	CCDC9B	coiled-coil domain containing 9B	3.78467	4.51473e-234	6.28412e-232	Up
55080	TAPBPL	TAP binding protein like	3.80003	3.11423e-36	4.568e-35	Up
1745	DLX1	distal-less homeobox 1	3.81252	4.23138e-65	1.1813e-63	Up
55534	MAML3	mastermind like transcriptional coactivator 3	3.83489	2.38576e-86	8.9699e-85	Up
389792	IER5L	immediate early response 5 like	3.84254	8.97206e-110	4.5618e-108	Up
3685	ITGAV	integrin subunit alpha V	3.84646	8.31586e-267	1.47033e-264	Up
7318	UBA7	ubiquitin like modifier activating enzyme 7	3.85695	1.10447e-57	2.68604e-56	Up
79778	MICALL2	MICAL like 2	3.88264	1.66329e-68	4.93854e-67	Up
114904	C1QTNF6	C1q and TNF related 6	3.88329	1.51492e-51	3.23876e-50	Up
5339	PLEC	plectin	3.88815	5.58046e-300	1.15286e-297	Up
11078	TRIOBP	TRIO and F-actin binding protein	3.89259	7.60965e-198	8.29705e-196	Up
7048	TGFBR2	transforming growth factor beta receptor 2	3.89518	1.5289e-290	3.00063e-288	Up
10082	GPC6	glypican 6	3.91963	1.47955e-134	9.94442e-133	Up
6916	TBXAS1	thromboxane A synthase 1	3.93779	2.66831e-07	9.76838e-07	Up
9985	REC8	REC8 meiotic recombination protein	3.93981	4.7396e-08	1.84672e-07	Up
339929	LPP-AS2	LPP antisense RNA 2	3.94106	9.50793e-09	3.89882e-08	Up
80008	TMEM156	transmembrane protein 156	3.95113	1.79674e-90	7.16726e-89	Up
114897	C1QTNF1	C1q and TNF related 1	3.95138	3.34587e-09	1.42226e-08	Up
4919	ROR1	receptor tyrosine kinase like orphan receptor 1	3.9552	4.41701e-33	5.80631e-32	Up
3200	HOXA3	homeobox A3	3.95542	1.32853e-35	1.89903e-34	Up
10123	ARL4C	ADP ribosylation factor like GTPase 4C	3.97934	1.41113e-258	2.40825e-256	Up
643827	CNTNAP3P2	CNTNAP3 pseudogene 2	4.00484	4.891e-37	7.34999e-36	Up
642852	LINC00205	long intergenic non-protein coding RNA 205	4.00758	5.81317e-168	5.23345e-166	Up
386724	AMIGO3	adhesion molecule with Ig like domain 3	4.00806	7.18157e-14	4.17652e-13	Up
79957	PAQR6	progestin and adipoQ receptor family member 6	4.01229	1.40492e-09	6.1533e-09	Up
54434	SSH1	slingshot protein phosphatase 1	4.02152	3.41478e-255	5.67953e-253	Up
23625	FAM89B	family with sequence similarity 89 member B	4.03208	3.57193e-152	2.90882e-150	Up
131583	FAM43A	family with sequence similarity 43 member A	4.05801	9.62294e-111	5.00955e-109	Up
11228	RASSF8	Ras association domain family member 8	4.05903	9.37023e-241	1.36222e-238	Up
65108	MARCKSL1	MARCKS like 1	4.06967	2.77104e-276	5.1306e-274	Up
57678	GPAM	glycerol-3-phosphate acyltransferase, mitochondrial	4.07392	6.09245e-195	6.49839e-193	Up
105371414	LOC105371414	uncharacterized LOC105371414	4.07525	1.43438e-10	6.78502e-10	Up
4494	MT1F	metallothionein 1F	4.08458	8.92604e-08	3.40425e-07	Up
5795	PTPRJ	protein tyrosine phosphatase receptor type J	4.09392	1.00231e-243	1.51319e-241	Up
10634	GAS2L1	growth arrest specific 2 like 1	4.10942	2.12888e-142	1.59471e-140	Up
85027	SMIM3	small integral membrane protein 3	4.13192	1.7166e-66	4.88261e-65	Up
101929705	LOC101929705	uncharacterized LOC101929705	4.15807	2.29669e-07	8.45046e-07	Up
1291	COL6A1	collagen type VI alpha 1 chain	4.17687	0	0	Up
138948	DBH-AS1	DBH antisense RNA 1	4.17893	1.888e-06	6.4419e-06	Up
7837	PXDN	peroxidasin	4.1794	0	0	Up
1287	COL4A5	collagen type IV alpha 5 chain	4.20498	5.60394e-176	5.36502e-174	Up
140686	WFDC3	WAP four-disulfide core domain 3	4.20544	7.9182e-05	0.00022914	Up
7076	TIMP1	TIMP metallopeptidase inhibitor 1	4.21242	0	3.46843e-306	Up
1026	CDKN1A	cyclin dependent kinase inhibitor 1A	4.21476	6.67808e-63	1.80778e-61	Up
3552	IL1A	interleukin 1 alpha	4.21863	8.66427e-11	4.16471e-10	Up
3489	IGFBP6	insulin like growth factor binding protein 6	4.26014	1.99728e-212	2.37567e-210	Up
155054	ZNF425	zinc finger protein 425	4.26202	9.48574e-19	7.12192e-18	Up
9536	PTGES	prostaglandin E synthase	4.28675	1.10207e-30	1.33267e-29	Up
538	ATP7A	ATPase copper transporting alpha	4.29164	1.29876e-151	1.04895e-149	Up
221442	ADCY10P1	ADCY10 pseudogene 1	4.29887	4.17317e-31	5.12853e-30	Up
56975	FAM20C	FAM20C golgi associated secretory pathway kinase	4.30044	0	0	Up
80833	APOL3	apolipoprotein L3	4.30794	1.5687e-17	1.1027e-16	Up
147463	ANKRD29	ankyrin repeat domain 29	4.31801	4.19537e-43	7.46494e-42	Up
54947	LPCAT2	lysophosphatidylcholine acyltransferase 2	4.33464	1.59801e-123	9.47511e-122	Up
1912	PHC2	polyhomeotic homolog 2	4.35645	1.59089097921851e-311	0	Up
5069	PAPPA	pappalysin 1	4.3841	1.73625e-119	9.877e-118	Up
956	ENTPD3	ectonucleoside triphosphate diphosphohydrolase 3	4.41194	3.44088e-40	5.73266e-39	Up
4323	MMP14	matrix metallopeptidase 14	4.42601	0	0	Up
4208	MEF2C	myocyte enhancer factor 2C	4.4266	1.9171e-106	9.42985e-105	Up
55286	C4orf19	chromosome 4 open reading frame 19	4.43083	2.13191e-22	1.8629e-21	Up
80319	CXXC4	CXXC finger protein 4	4.44875	3.19603e-39	5.133e-38	Up
10194	TSHZ1	teashirt zinc finger homeobox 1	4.44981	3.572e-130	2.29098e-128	Up
6574	SLC20A1	solute carrier family 20 member 1	4.46565	0	0	Up
404266	HOXB-AS3	HOXB cluster antisense RNA 3	4.47025	1.60251e-05	4.9922e-05	Up
59269	HIVEP3	HIVEP zinc finger 3	4.4703	4.53122e-119	2.56282e-117	Up
11199	ANXA10	annexin A10	4.50368	1.71182e-42	3.00234e-41	Up
4773	NFATC2	nuclear factor of activated T cells 2	4.54039	1.41919e-57	3.43863e-56	Up
3659	IRF1	interferon regulatory factor 1	4.54253	1.71557e-136	1.2068e-134	Up
150967	LINC01963	long intergenic non-protein coding RNA 1963	4.55514	2.5005e-27	2.67293e-26	Up
79839	CCDC102B	coiled-coil domain containing 102B	4.55765	3.63356e-17	2.51631e-16	Up
149076	ZNF362	zinc finger protein 362	4.55879	3.0422e-71	9.49226e-70	Up
280	AMY2B	amylase alpha 2B	4.55888	3.3514e-19	2.56932e-18	Up
2634	GBP2	guanylate binding protein 2	4.5697	4.06609e-100	1.85584e-98	Up
57727	NCOA5	nuclear receptor coactivator 5	4.57613	1.77303e-87	6.7437e-86	Up
10079	ATP9A	ATPase phospholipid transporting 9A (putative)	4.57948	1.01797e-288	1.97809e-286	Up
80206	FHOD3	formin homology 2 domain containing 3	4.58804	1.07162e-124	6.41208e-123	Up
352954	CASTOR3	CASTOR family member 3	4.61818	1.90708e-48	3.81922e-47	Up
3783	KCNN4	potassium calcium-activated channel subfamily N member 4	4.63599	5.33363e-171	4.86874e-169	Up
51312	SLC25A37	solute carrier family 25 member 37	4.63925	4.26418e-296	8.62771e-294	Up
5874	RAB27B	RAB27B, member RAS oncogene family	4.6408	8.44358e-69	2.51845e-67	Up
27128	CYTH4	cytohesin 4	4.67045	3.06501e-32	3.91372e-31	Up
11117	EMILIN1	elastin microfibril interfacer 1	4.67382	3.38094e-28	3.74249e-27	Up
645431	FUT8-AS1	FUT8 antisense RNA 1	4.70775	8.33076e-37	1.24524e-35	Up
6840	SVIL	supervillin	4.72143	6.7911e-284	1.28156e-281	Up
692094	MSMP	microseminoprotein, prostate associated	4.73856	0.0036865	0.00835174	Up
100507463	PSMB8-AS1	PSMB8 antisense RNA 1 (head to head)	4.74373	2.13342e-06	7.24277e-06	Up
23551	RASD2	RASD family member 2	4.76499	7.69664e-09	3.18277e-08	Up
9315	NREP	neuronal regeneration related protein	4.76531	2.75449e-187	2.89089e-185	Up
85446	ZFHX2	zinc finger homeobox 2	4.78478	1.07298e-31	1.33959e-30	Up
8991	SELENBP1	selenium binding protein 1	4.80271	2.29728e-12	1.22351e-11	Up
101928710	SCAT1	S-phase cancer associated transcript 1	4.83153	4.77681e-12	2.49136e-11	Up
100874043	TPRG1-AS1	TPRG1 antisense RNA 1	4.87555	0.00698141	0.0150419	Up
26040	SETBP1	SET binding protein 1	4.90354	7.0061e-56	1.63304e-54	Up
79365	BHLHE41	basic helix-loop-helix family member e41	4.92734	1.78537e-260	3.10085e-258	Up
81831	NETO2	neuropilin and tolloid like 2	4.92975	0	0	Up
649	BMP1	bone morphogenetic protein 1	4.94461	4.2064e-218	5.25826e-216	Up
5361	PLXNA1	plexin A1	4.95886	0	0	Up
51703	ACSL5	acyl-CoA synthetase long chain family member 5	4.9667	1.38803e-104	6.59598e-103	Up
107987295	LINC02246	long intergenic non-protein coding RNA 2246	4.97447	8.10816e-94	3.42217e-92	Up
6405	SEMA3F	semaphorin 3F	5.00743	1.60716e-53	3.55204e-52	Up
7078	TIMP3	TIMP metallopeptidase inhibitor 3	5.00847	0	0	Up
64108	RTP4	receptor transporter protein 4	5.01406	1.09422e-06	3.79888e-06	Up
50859	SPOCK3	SPARC (osteonectin), cwcv and kazal like domains proteoglycan 3	5.01974	1.31292e-23	1.21716e-22	Up
106660612	LINC00680	long intergenic non-protein coding RNA 680	5.02354	1.2386e-17	8.76307e-17	Up
91851	CHRDL1	chordin like 1	5.02838	3.66507e-87	1.38862e-85	Up
149111	CNIH3	cornichon family AMPA receptor auxiliary protein 3	5.02863	3.2044e-64	8.85769e-63	Up
[truncated: 216 more rows]
